# Supplementary material for: Promoter Methylation in Head and Neck Squamous Cell Carcinoma Cell Lines Is Significantly Different than Methylation in Primary Tumors and Xenografts
Source: PLoS One. 2011 May 26;6(5):e20584. doi: 10.1371/journal.pone.0020584 (PMC3102742; doi:10.1371/journal.pone.0020584)
Supplement: Table S1 — Minimally transformed cell lines vs cancer cell lines. Illumina probe ID and Gene name are listed. (XLS) [file pone.0020584.s001.xls]

## Sheet: Table S3_Minimally Transformed 
Minimallly Transformed Cell Lines vs Cancer Cell Lines
Probe	Gene_Name
cg00040873	NDUFB10
cg00061629	ALX4
cg00079563	ARFGAP3
cg00121640	ASTN2
cg00233307	MAP4K1
cg00282347	CHD5
cg00340102	ERGIC3
cg00488300	TPSG1
cg00512279	SLC18A2
cg00516481	PDE9A
cg00645224	GTF2IRD2
cg00767581	HOXD4
cg00777121	RASSF1
cg00795812	PDCD1
cg00818872	CHRNB2
cg00824109	CHD4
cg00832994	ATPAF1
cg01013324	EFNB3
cg01114088	CYTL1
cg01148741	DUSP2
cg01152019	HOXD4
cg01231779	NID2
cg01234133	COL1A1
cg01259619	ITPKB
cg01354473	HOXA9
cg01381846	HOXA9
cg01424107	CDX2
cg01511567	SSRP1
cg01546563	GATA4
cg01635061	COL11A2
cg01705587	SV2A
cg01888411	ABTB2
cg01995513	MPP6
cg02026235	RHBDL1
cg02055963	CDX2
cg02417264	RAMP3
cg02569333	SGK3
cg02755525	NETO2
cg02774439	HAND2
cg02780295	PCDHGC3
cg02848777	TLL2
cg02849695	CCDC19
cg02879662	HIF3A
cg02883161	MSI1
cg02927346	RASL10B
cg03000846	RAC3
cg03050522	ARHGEF1
cg03132911	IQGAP2
cg03158400	FAM3B
cg03425110	NEUROG3
cg03426225	FAM38B
cg03549571	DHH
cg03557733	MPP2
cg03663715	FOXD1
cg03682712	LOXL1
cg03777459	GATA5
cg03889226	OLIG3
cg03920233	DOC2A
cg03925809	GTF2F1
cg03929796	ALAS1
cg04144788	OXCT2
cg04145477	QRSL1
cg04237663	KCNV1
cg04304927	SLC39A8
cg04349311	TXNDC12
cg04425624	TNF
cg04432009	LYL1
cg04471507	STMN1
cg04473302	SLC26A4
cg04561804	TLOC1
cg04619854	UBXD4
cg04739570	PODXL2
cg04748704	CHRM2
cg04755933	AUP1
cg04764624	RAB11FIP4
cg04809787	CHRNB1
cg04940435	DNTTIP1
cg04997967	KCNIP2
cg05010967	SPATS1
cg05052633	CENTA2
cg05131524	ADAM22
cg05270634	RND2
cg05382123	CSMD2
cg05451974	C20orf35
cg05589246	HOXC12
cg05604720	RIPK2
cg05732530	DUSP2
cg05822532	ELN
cg05832487	FLJ13909
cg05862431	MGC13125
cg05881762	UBE3A
cg05885123	CRIP3
cg05896682	GALR1
cg05909475	ETV3
cg05932408	PTGIS
cg05942574	CACNA1G
cg06101212	CLDN3
cg06168050	ZNF207
cg06295856	CALCA
cg06374075	ADAM11
cg06497752	COL9A3
cg06508445	LOX
cg06539804	CPXM
cg06600412	MLF1IP
cg06607866	AIP
cg06637893	C16orf48
cg06655100	KLF8
cg06746171	ATOX1
cg06940792	MEGF10
cg06952117	NAB1
cg07051140	MGC15875
cg07078114	FAM69B
cg07103819	DGAT1
cg07113600	KLF12
cg07172256	ERBB2IP
cg07212894	SLC38A3
cg07284407	GNAS
cg07376535	ADCYAP1
cg07446846	SLC6A8
cg07641524	MSRB3
cg07671603	C7orf13
cg07671976	TNFRSF18
cg07690018	CPNE7
cg07766612	SLC30A2
cg07810156	PDZK1IP1
cg07811498	LOC91689
cg07818646	FLJ11712
cg07895149	FAM26B
cg07911663	RP13-360B22.2
cg07912181	HSD17B12
cg08003150	KCNQ2
cg08020051	GPAA1
cg08024766	PSCD1
cg08047457	RASSF1
cg08145590	C3orf15
cg08441546	DREV1
cg08537652	PRDM16
cg08735298	C1orf122
cg08952029	CHRDL2
cg08995424	ATP5G2
cg09068492	CALCA
cg09134003	NEUROG2
cg09144422	DUS2L
cg09169283	GRIN2C
cg09231514	QIL1
cg09424308	FLJ90575
cg09556292	RCOR1
cg09706243	POLD4
cg09736162	CELSR3
cg09801842	SFXN1
cg09826784	DGCR6L
cg09829319	GCM2
cg09874752	SFRP5
cg09980522	GRIA4
cg10038087	TLL2
cg10167296	RASSF5
cg10185638	ATG9A
cg10226546	NFATC2
cg10364513	RXRG
cg10775273	CRYBA2
cg10946435	KCNN3
cg11012046	LOC89944
cg11027330	METRN
cg11395975	GBL
cg11510839	OCA2
cg11657808	RYR2
cg11981599	GATA4
cg11991859	NPAS3
cg12158019	OXCT2
cg12188560	CNTFR
cg12188860	TOP1MT
cg12281657	C14orf50
cg12360736	MBNL1
cg12374431	VAX2
cg12393697	KIAA1946
cg12412075	LIN7B
cg12529801	PRO0149
cg12627583	AOX1
cg12671744	FAAH
cg12689475	RPUSD1
cg12736438	RAB20
cg12800028	GPR6
cg12827555	CHX10
cg12946225	HMG20B
cg13105904	KIAA0323
cg13168820	PTPRT
cg13282837	TCL1A
cg13319664	C21orf55
cg13323752	SLC2A14
cg13436343	PUM1
cg13474734	FLJ43339
cg13492227	FGF11
cg13551243	ZNF7
cg13686042	SBF1
cg13756879	IGF2
cg13812587	TMEM15
cg14058998	SEPW1
cg14089692	ADAM33
cg14159672	FLJ32569
cg14166009	HKR1
cg14243026	HMP19
cg14320796	GAJ
cg14324200	SAMD11
cg14399060	HOXD4
cg14440934	ZDHHC1
cg14724364	KCNJ11
cg14733672	HMOX1
cg14785449	ASNS
cg14795305	SMARCD3
cg15239123	SMOC1
cg15262984	UBE2D4
cg15279364	TMEM130
cg15364537	MFSD4
cg15364618	CIDEB
cg15415545	SULT1A3
cg15502888	SOCS3
cg15594133	TSPAN14
cg15639045	SLC16A11
cg15737319	MTHFD2
cg15746719	DAPK1
cg15754084	PEX5
cg15853125	TIAM1
cg15857475	RECQL4
cg15887846	CST6
cg15972294	GNAI2
cg16094954	BCL3
cg16101572	ZNF219
cg16200844	ITCH
cg16248277	FGF8
cg16257091	BDNF
cg16293656	FGF17
cg16303453	CA7
cg16306115	DCDC2
cg16352283	FAM46B
cg16385933	PDCD4
cg16417937	NUDC
cg16486059	C1orf135
cg16501028	WT1
cg16530429	LIN28
cg16574065	RAD52B
cg16703647	CRABP1
cg16998213	METRN
cg17095279	APOH
cg17194182	EPO
cg17277529	FGF3
cg17414107	GNAS
cg17602451	BCL2
cg17682828	FXYD7
cg17791651	POU3F1
cg17794261	ZNF688
cg17803089	FANCE
cg17860158	CNTN2
cg17945001	IGSF21
cg17965230	PRDM1
cg18056600	ZMYND15
cg18189601	RING1
cg18230771	AGC1
cg18237405	CPNE5
cg18253802	MYB
cg18338311	LOC124842
cg18540871	FUCA2
cg18731813	ARMCX1
cg18738906	SCNN1A
cg18794577	GRIN3A
cg18806365	FABP5
cg18840461	ANKRD43
cg18943599	SSTR2
cg18962105	RBM4B
cg19064258	HS3ST2
cg19159162	HSPA1B
cg19235307	MBD4
cg19246110	ZNF671
cg19352977	AZIN1
cg19358442	ALX4
cg19358493	EMX2
cg19363546	POU2F3
cg19426827	ADSSL1
cg19478743	CXCL16
cg19528976	FLJ39237
cg19596755	CPT1A
cg19615059	TRPV4
cg19697981	NR2E1
cg19716462	CCT4
cg19762747	CRX
cg19777470	CRABP1
cg19783114	TP73
cg19803671	UBE2E2
cg19831077	LOC349136
cg19841506	ZMYND15
cg19945840	B3GALT6
cg19995014	APLP1
cg20011352	GPR124
cg20028291	BCAS4
cg20084646	HSPC023
cg20218060	CLK1
cg20300246	LHX3
cg20308679	FRZB
cg20354892	MGC33648
cg20415809	ITGA4
cg20420254	SMPD1
cg20492912	UBE4A
cg20535781	CHFR
cg20543416	MMP25
cg20645065	ALPL
cg20740029	SLC5A8
cg20744464	MFI2
cg20822579	RIPK3
cg20895877	PRIMA1
cg20974196	CFD
cg21035142	CRYGN
cg21053323	SUMO3
cg21087137	MGC26856
cg21237591	IGF2AS
cg21269934	FLJ37478
cg21410991	ISL1
cg21421701	SNFT
cg21458907	CADPS
cg21500966	NAALAD2
cg21517055	MGC11271
cg21554552	RASSF1
cg21820677	GABRA2
cg21838334	NES
cg22063989	RSPO1
cg22085335	KCNF1
cg22134325	NPAS4
cg22165685	VENTX
cg22171829	PDK4
cg22176097	MGC23280
cg22183706	CALCA
cg22189019	FGF22
cg22253036	DDX6
cg22359606	NEUROD1
cg22546318	ATP5G2
cg22709192	HOXC11
cg22736354	NHLRC1
cg22791453	ASS
cg22815214	CACNA1S
cg22830895	CRYGN
cg23165541	DAPK2
cg23182299	LHX5
cg23196133	POLR2A
cg23239396	CALCR
cg23239444	PACSIN1
cg23410113	CASP8
cg23578193	LGR6
cg23687960	GGH
cg23771929	FREQ
cg23833896	CLN8
cg23843505	MYBL2
cg23889021	CTDSP1
cg23902550	TIGD5
cg23960723	ECHDC3
cg24030449	FGF20
cg24058120	MFI2
cg24068372	LOC349136
cg24092253	YTHDF1
cg24125648	HYPK
cg24178740	FEV
cg24194775	NPR2
cg24211742	NOC4L
cg24341129	BNC2
cg24385322	HDAC3
cg24516061	RGS19
cg24520800	RIOK1
cg24686358	COL9A2
cg24697184	TTC22
cg24713080	NDUFS8
cg24790296	GTF3A
cg24834740	PPP1R16B
cg24886748	SLC12A7
cg24968336	KCNK6
cg25014318	GLP1R
cg25025866	NTE
cg25047001	GRIN2A
cg25156443	SFRP5
cg25179963	NT5DC1
cg25349574	CAMTA2
cg25376316	CA5B
cg25428293	TIGD6
cg25650110	ZDHHC8
cg25705900	RNF144
cg25729765	SP3
cg25766774	ZDHHC3
cg25786436	PRKAG2
cg25823578	PTGER2
cg25885108	TP73
cg25920951	FAM70B
cg25938646	SLITRK1
cg26102760	PASK
cg26200580	KIAA1838
cg26335299	C16orf48
cg26521404	HOXA9
cg26614073	SCAP
cg26646370	SHD
cg26704579	CYP1A1
cg26710722	COL9A2
cg26847093	FLJ11712
cg26963271	PDE4B
cg26985289	CLSTN1
cg27009703	HOXA9
cg27016990	KCNQ3
cg27025856	HDAC11
cg27038439	MSX1
cg27049761	B3GNT4
cg27092035	ARL10
cg27154163	KIT
cg27247832	C16orf52
cg27352136	SLC12A9
cg27360098	ELN
cg27480700	ZNF480
cg27560292	TAF10
cg27590397	SSTR1
