# Supplementary material for: Promoter Methylation in Head and Neck Squamous Cell Carcinoma Cell Lines Is Significantly Different than Methylation in Primary Tumors and Xenografts
Source: PLoS One. 2011 May 26;6(5):e20584. doi: 10.1371/journal.pone.0020584 (PMC3102742; doi:10.1371/journal.pone.0020584)
Supplement: Table S3 — Normal Mucosa vs Cancer Cell Lines. Illumina probe ID and Gene name are listed. (XLS) [file pone.0020584.s003.xls]

## Sheet: Table S5_Normal Mucosa vs HNSCC
Normal Mucosa vs Cancer Cell Lines
Probe	Gene_Name
cg00027083	EPB41L3
cg00040873	NDUFB10
cg00059930	RB1
cg00061629	ALX4
cg00071998	MSH5
cg00072216	MXD4
cg00079563	ARFGAP3
cg00084687	GATAD1
cg00090147	GATA4
cg00107187	FLJ42486
cg00116234	ADAMTSL1
cg00121640	ASTN2
cg00126034	WNT3
cg00133909	CD276
cg00186141	PODXL
cg00201234	FBLN2
cg00202711	HTR2C
cg00208967	OLFM2
cg00217795	DIO2
cg00221494	FARP1
cg00233307	MAP4K1
cg00238052	TCEAL2
cg00239685	GORASP1
cg00259755	PWWP2
cg00263723	NSF
cg00263760	VAX1
cg00273068	EMILIN3
cg00282347	CHD5
cg00290506	CNIH3
cg00308133	GAMT
cg00318573	CHRNA4
cg00332153	BANK1
cg00333226	UNQ739
cg00340102	ERGIC3
cg00347904	SCUBE3
cg00350296	CD248
cg00363813	HOM-TES-103
cg00393585	FLJ31659
cg00394658	PTPRJ
cg00404599	TSC22D3
cg00410576	MAPK6
cg00415164	ALX4
cg00465284	LRRTM1
cg00471562	WDR37
cg00489401	FLT4
cg00497251	RNPEPL1
cg00499822	CXCL12
cg00512279	SLC18A2
cg00513220	MOSC2
cg00514407	SERPINE2
cg00516481	PDE9A
cg00540769	ACOT12
cg00547789	RAB39B
cg00548268	NPTX2
cg00557354	ARHGEF7
cg00564163	STEAP4
cg00565688	TP73
cg00612467	HADHSC
cg00617305	TMEM58
cg00629585	GFI1B
cg00630164	KCNQ4
cg00634577	HIST1H4K
cg00638514	OTOP3
cg00644033	MUC3B
cg00658626	CCDC63
cg00662556	GALR1
cg00666746	SYDE1
cg00671161	ATP7B
cg00767581	HOXD4
cg00775197	MGC33600
cg00777121	RASSF1
cg00782174	SLC1A5
cg00792849	CX36
cg00795812	PDCD1
cg00807586	DLEC1
cg00810473	SNX22
cg00818872	CHRNB2
cg00828602	WNT5A
cg00832994	ATPAF1
cg00848728	DAB1
cg00853068	FMNL1
cg00862041	GPRASP2
cg00871453	WDR67
cg00876704	PKN1
cg00888007	CCND2
cg00888479	SLC24A3
cg00890257	DEGS2
cg00891541	SMPD3
cg00893242	SND1
cg00910067	SLC7A10
cg00911351	PCDHGB4
cg00929606	ZNF3
cg00932276	EGFL6
cg00943909	GNAS
cg00949442	ABCA3
cg00949554	UBE2E3
cg00970325	PAQR9
cg00973677	CHRM2
cg00995520	KCNA3
cg01009664	TRH
cg01013324	EFNB3
cg01033938	ADAMTS8
cg01049530	BMP3
cg01063524	NME1
cg01086895	DCHS1
cg01097940	SPSB2
cg01112452	ZCCHC12
cg01114088	CYTL1
cg01116966	TCF7
cg01119135	C1orf116
cg01120165	HDAC10
cg01148741	DUSP2
cg01152019	HOXD4
cg01155039	AMN
cg01169778	GBGT1
cg01185080	ZNF710
cg01200060	SCRT2
cg01204271	YBX2
cg01215061	TGIF2LX
cg01230160	DGKD
cg01231779	NID2
cg01234063	ST3GAL4
cg01234133	COL1A1
cg01251255	NSUN5
cg01259619	ITPKB
cg01293647	NEUROD2
cg01294695	MESP1
cg01295203	PRDM14
cg01309152	PCP4
cg01316819	PPP1R1A
cg01318557	LAT2
cg01321151	AP2A2
cg01352108	KCNK4
cg01354473	HOXA9
cg01355739	GNAS
cg01356829	IL12RB2
cg01369981	CAMKK2
cg01381846	HOXA9
cg01399317	FLJ46072
cg01424107	CDX2
cg01442481	RALY
cg01471713	C1orf115
cg01511567	SSRP1
cg01519742	JAKMIP1
cg01530101	KCNQ1DN
cg01546563	GATA4
cg01550148	H2AFY
cg01557989	SLC24A3
cg01561916	HAAO
cg01566404	ETNK2
cg01580568	LAMB3
cg01589580	CTDP1
cg01594262	YIF1B
cg01617750	CMTM8
cg01635061	COL11A2
cg01643580	KCNK3
cg01655355	SLC5A5
cg01661993	TTYH1
cg01664666	PLD5
cg01667702	TRAPPC1
cg01692815	AP3B1
cg01693350	WT1
cg01705587	SV2A
cg01717150	KCNK9
cg01722994	GRIN2A
cg01723747	C16orf34
cg01739965	VPS54
cg01758870	MGC72075
cg01777397	RSNL2
cg01791232	KREMEN1
cg01803238	BCL2
cg01805282	EYA4
cg01805540	CACNB2
cg01806928	SYT9
cg01808706	ITPKA
cg01830294	WNT2
cg01836044	PCDH20
cg01837574	TRAPPC1
cg01839464	DCC
cg01851399	PKP2
cg01862366	TMEM20
cg01888411	ABTB2
cg01909921	GFI1B
cg01911082	CSMD3
cg01934797	GLIS2
cg01942127	CACNA1D
cg01958916	SEMA6C
cg01963696	ELA2
cg01965939	SH3TC2
cg01971122	CALCA
cg02026235	RHBDL1
cg02040734	C10orf95
cg02046340	ZNF313
cg02055963	CDX2
cg02058918	GABBR2
cg02066887	POLD4
cg02084087	TNFRSF25
cg02085507	TRIP10
cg02101486	DLX5
cg02104644	SYT7
cg02126753	AEBP1
cg02131967	ACE
cg02136132	KCNK13
cg02144298	CEBPA
cg02148834	TPTE
cg02154186	PNMA2
cg02162069	ZIM2
cg02164046	SST
cg02194878	EPHA8
cg02196655	NOL10
cg02201963	TNFSF5IP1
cg02205739	PRRX2
cg02206259	C1orf198
cg02222362	PTPN20B
cg02226697	SQLE
cg02226939	BLMH
cg02241586	PIP5K3
cg02244695	HCA112
cg02250594	ONECUT2
cg02257405	ACSL6
cg02265318	MOSC1
cg02271621	DUSP8
cg02298008	RAB39B
cg02301754	TMOD4
cg02326931	ALG5
cg02331561	ABCA3
cg02334775	ISG20
cg02335804	TCF2
cg02345317	NLGN3
cg02364642	GEFT
cg02367951	HIST1H2AK
cg02387679	IQGAP2
cg02413850	SLC35C2
cg02416716	ZNF215
cg02436686	GMFG
cg02440177	ZNF702
cg02442161	PI3
cg02497758	MAFB
cg02499249	RARB
cg02501779	CBLN4
cg02508567	TCF7L1
cg02512860	CLDN15
cg02519218	CHFR
cg02525756	RAB42
cg02532648	BTG3
cg02539714	RHOF
cg02545192	TERT
cg02564523	C7orf19
cg02586730	EFEMP2
cg02595219	KCNE3
cg02613386	FBXO39
cg02620013	MLNR
cg02622316	ZNF96
cg02624705	DCC
cg02628202	LGMN
cg02647545	FLJ90652
cg02648999	TGFBRAP1
cg02661879	FLNC
cg02672220	SIM2
cg02672493	TMEM22
cg02676865	UBTD1
cg02681442	FOXG1B
cg02735486	ANK2
cg02742971	OSR1
cg02748539	SLC9A3
cg02756845	MAPK8IP2
cg02757432	GPR26
cg02765328	CCND2
cg02774439	HAND2
cg02780849	GNG4
cg02793099	ZIM2
cg02806777	PGLYRP1
cg02844545	GCM2
cg02847500	SOX3
cg02849695	CCDC19
cg02854090	HIST1H2AA
cg02867079	KIAA1822
cg02879662	HIF3A
cg02883161	MSI1
cg02899772	EFCBP2
cg02905881	MSH6
cg02919422	SOX17
cg02922563	TREX1
cg02927346	RASL10B
cg02930996	B4GALT6
cg02932167	ECEL1
cg02932669	VGCNL1
cg02937060	ANP32E
cg02951021	DNCL1
cg02982734	MAGEL2
cg02983451	KLF11
cg02994956	NEFH
cg03000846	RAC3
cg03001305	STAT5A
cg03013422	AACS
cg03014628	RAB3C
cg03026462	FOXA1
cg03028472	RERG
cg03038003	C1orf165
cg03041841	C9orf75
cg03050522	ARHGEF1
cg03056007	FBXO25
cg03065202	MGC17330
cg03067226	TPI1
cg03070194	GSTM2
cg03076871	STX16
cg03098361	RFC2
cg03104936	GRB10
cg03116238	GNG8
cg03127334	ERG
cg03131527	BDH
cg03138091	OSMR
cg03155724	C10orf104
cg03158400	FAM3B
cg03160637	DDB1
cg03160740	VIPR1
cg03160815	NPB
cg03167763	UBXD3
cg03168582	DMRT1
cg03192551	CGI-69
cg03192737	OSTN
cg03199651	MSX1
cg03208093	ZNF248
cg03213216	FLJ40125
cg03238797	ADAMTS18
cg03240509	KCNA6
cg03266453	EN1
cg03283842	FKBP7
cg03285457	LBX1
cg03289872	ZNF667
cg03292149	CBLC
cg03294619	NKX2-5
cg03309050	ZNF688
cg03329165	CD200
cg03330058	ABTB1
cg03355526	ZNF454
cg03361068	TRIM9
cg03365354	MCAM
cg03365437	ALDH1A2
cg03388193	HPSE2
cg03390211	PDIA2
cg03395546	ADCK4
cg03395898	TGFB3
cg03400060	BHMT2
cg03414321	HCK
cg03421300	SFN
cg03425110	NEUROG3
cg03462055	TUBB2B
cg03464655	FLJ39822
cg03469054	KIAA1944
cg03483626	KCNA3
cg03484533	FABP3
cg03506799	CHSY1
cg03513363	DUSP15
cg03522910	B4GALT3
cg03524627	CDC25B
cg03534410	TMEM40
cg03538436	NOS1
cg03544320	CRMP1
cg03547924	GDF5
cg03548857	FFAR2
cg03549571	DHH
cg03554552	PPP1R13L
cg03557733	MPP2
cg03561565	KCNS2
cg03568064	MAPK8IP1
cg03588357	GPR68
cg03591594	VLDLR
cg03602500	FLJ00060
cg03623878	MCF2L
cg03657766	DLX2
cg03663215	ADCY2
cg03663715	FOXD1
cg03664992	BMP8A
cg03667047	KL
cg03679734	CKMT1B
cg03681481	OVOL1
cg03682712	LOXL1
cg03702236	SEMA5A
cg03718539	ETNK2
cg03729431	ADORA2B
cg03734874	FLJ42486
cg03755123	UTF1
cg03773789	GLI4
cg03775422	MGC33530
cg03777459	GATA5
cg03782453	FLJ90575
cg03789934	NALP11
cg03792653	C20orf77
cg03807235	PEX7
cg03826976	CYB5R2
cg03843978	MSX1
cg03853987	CHST10
cg03874199	HOXD12
cg03889226	OLIG3
cg03890877	PTK9L
cg03919781	EFHA2
cg03920233	DOC2A
cg03923934	OPCML
cg03929796	ALAS1
cg03945800	ADCY9
cg03956267	FLJ20297
cg03958979	NR2E1
cg03975694	ZNF540
cg03977782	SIDT1
cg03985136	ULBP2
cg04001333	C14orf58
cg04001668	GPR56
cg04005707	FLJ21511
cg04005725	KLHDC8B
cg04008455	MAN2C1
cg04034767	GRASP
cg04037732	NLGN3
cg04048259	EDN3
cg04096767	WT1
cg04101379	DZIP1
cg04109220	SPAG8
cg04126816	HSU79303
cg04128563	AMD1
cg04133652	MLLT6
cg04144788	OXCT2
cg04172348	SYN2
cg04177705	C3orf38
cg04180868	PRTFDC1
cg04195127	WFDC1
cg04216597	CACNA1G
cg04237663	KCNV1
cg04244987	NCKIPSD
cg04270799	KIF5A
cg04272086	DCC
cg04273431	PRR3
cg04280480	PPARA
cg04286933	APOBEC3G
cg04300115	PRIC285
cg04310824	SCP2
cg04329454	FLJ43752
cg04330449	NEUROG1
cg04351979	CTXN1
cg04367351	PLA2R1
cg04376312	MYLK
cg04380513	ST8SIA4
cg04391111	TP73
cg04396791	SHANK2
cg04398978	CBX4
cg04402021	POLR2E
cg04404982	ITGAL
cg04411625	CRIP1
cg04418492	CYP7B1
cg04425624	TNF
cg04432009	LYL1
cg04433306	UBE2H
cg04453065	CYR61
cg04454951	UNQ739
cg04457979	KCNQ1DN
cg04460372	ST6GALNAC6
cg04461802	GPR126
cg04471507	STMN1
cg04473302	SLC26A4
cg04488521	ZNF354C
cg04490714	SLC6A2
cg04513669	SH3GLB1
cg04532229	SLC9A2
cg04532952	CA4
cg04534765	GALR1
cg04541078	ARCN1
cg04549333	ALX4
cg04557383	MT1H
cg04559909	CXCL5
cg04561804	TLOC1
cg04576203	AUP1
cg04583874	LY6H
cg04587829	FN3K
cg04590978	CCNJ
cg04598121	PENK
cg04599297	GAD2
cg04600618	C6orf206
cg04603031	CHRNA3
cg04619854	UBXD4
cg04621255	ENDOG
cg04622802	LOC387758
cg04623837	HCG9
cg04624659	SPAG17
cg04628008	ZBTB16
cg04637372	FLJ32784
cg04650786	OSTM1
cg04660410	VILL
cg04660617	RABL2B
cg04675937	CDKN2B
cg04683240	HLX1
cg04688368	KCNMA1
cg04691375	LRRC42
cg04697119	IGSF8
cg04711050	SLC1A1
cg04713521	PRRX2
cg04726446	MGC16372
cg04727522	C18orf22
cg04737319	HARS2
cg04739570	PODXL2
cg04743872	FLJ20701
cg04748704	CHRM2
cg04755933	AUP1
cg04757428	STMN3
cg04764624	RAB11FIP4
cg04786857	SPDY1
cg04796162	IGFBP3
cg04797323	SOCS2
cg04809787	CHRNB1
cg04833050	LHFPL2
cg04845063	FAM13A1
cg04845144	RTN2
cg04848452	EIF1B
cg04856858	CENTG2
cg04875162	PABPC5
cg04897683	NEUROG1
cg04898797	MAP4K2
cg04907257	ADCY2
cg04912050	IDUA
cg04925864	FAM65A
cg04940435	DNTTIP1
cg04959788	PTCH2
cg04970117	SLC6A20
cg04970352	ALX4
cg04981414	POMT1
cg04981492	SYDE1
cg04987894	GSTM5
cg04997967	KCNIP2
cg05010967	SPATS1
cg05013695	FRAT1
cg05016953	SLC6A4
cg05045781	FHL3
cg05052633	CENTA2
cg05064352	PHF21B
cg05065037	ZCCHC6
cg05067286	TMEM45B
cg05098732	FOXA3
cg05113908	GYG2
cg05119831	PTPRN2
cg05135156	C1orf21
cg05139924	LZTR1
cg05158615	NPY
cg05164185	CCND1
cg05200606	CCND1
cg05209463	TETRAN
cg05222924	WT1
cg05270634	RND2
cg05276137	SLC2A4RG
cg05306176	FVT1
cg05330360	ZPBP2
cg05345286	MDFI
cg05358404	RTEL1
cg05361373	PYCARD
cg05365670	AYTL2
cg05368341	SYT6
cg05382123	CSMD2
cg05389335	TACR3
cg05403071	SNAI1
cg05417615	C4orf13
cg05436658	PRKCB1
cg05443740	CSEN
cg05445326	TM4SF19
cg05468303	DGCR6
cg05471297	RYR1
cg05472874	SULT4A1
cg05473175	IGSF4C
cg05473871	ADAMTSL5
cg05477024	KIAA1804
cg05483509	ATP6V0C
cg05488632	ABHD9
cg05500015	NAALAD2
cg05508084	ZNF667
cg05521696	SLC2A14
cg05522383	PITX2
cg05523085	MYO5A
cg05558390	GNAS
cg05559445	CDKN1C
cg05576974	UCHL5
cg05589246	HOXC12
cg05592398	LIMK1
cg05600717	FLJ13639
cg05621401	RET
cg05627103	KIAA1984
cg05647859	LIN7A
cg05661838	MOS
cg05670408	MAN1C1
cg05674944	SLC30A2
cg05675373	KCNC4
cg05696092	NOSIP
cg05699592	PRKAR2A
cg05705583	CAMLG
cg05711886	MEG3
cg05732530	DUSP2
cg05745851	CCDC62
cg05769161	B4GALNT3
cg05769169	EGLN3
cg05774801	SFRP2
cg05795313	ZNF641
cg05801573	SLITRK4
cg05806233	GNAI1
cg05807444	VPS28
cg05822100	CDH6
cg05822532	ELN
cg05824762	ZYG11BL
cg05832487	FLJ13909
cg05839235	NPR3
cg05845178	IL17RC
cg05861567	MLC1
cg05862431	MGC13125
cg05881762	UBE3A
cg05885123	CRIP3
cg05890484	BHMT
cg05896682	GALR1
cg05899618	GDF7
cg05902852	MAGI2
cg05909475	ETV3
cg05932408	PTGIS
cg05937453	SFRP5
cg05942574	CACNA1G
cg05968233	ALKBH7
cg05976074	SLC7A10
cg05998426	RIN1
cg06005396	HCN2
cg06015218	GRM1
cg06034822	USF1
cg06038133	CORO6
cg06043042	NEUROG3
cg06048156	ITGB3
cg06088032	ZMYND10
cg06101212	CLDN3
cg06110728	NELL2
cg06140118	DUS2L
cg06150468	SNFT
cg06151165	VSX1
cg06190053	PGM5
cg06197492	H19
cg06201642	ST6GALNAC5
cg06215939	MAPK8IP3
cg06216677	TESK1
cg06220235	SOCS1
cg06243556	ZNF447
cg06252382	SLC31A2
cg06253072	C6orf125
cg06263495	ASCL2
cg06274159	ZFP42
cg06277657	DGKI
cg06281795	CALB1
cg06295856	CALCA
cg06305609	BCNP1
cg06311778	TENC1
cg06320982	FLJ10815
cg06321883	COL19A1
cg06346081	ZMYND12
cg06349174	STIM1
cg06353318	OTOP2
cg06357925	PTPRO
cg06363129	SOSTDC1
cg06374075	ADAM11
cg06377278	RUNX3
cg06385087	CTSZ
cg06391468	SOX9
cg06397510	PTP4A2
cg06456512	ANP32A
cg06469542	THSD3
cg06484397	C9orf19
cg06490988	GATA2
cg06493386	TRPA1
cg06493994	SCGN
cg06495924	CYC1
cg06497752	COL9A3
cg06499652	ARNTL
cg06516124	WT1
cg06534172	DDX39
cg06539804	CPXM
cg06545845	ARL8A
cg06546607	PEPD
cg06572160	KCNC3
cg06607866	AIP
cg06621126	HSF4
cg06630567	AMBP
cg06630737	C1orf187
cg06637774	P2RY6
cg06637893	C16orf48
cg06638451	FAM107A
cg06646021	RAB4A
cg06649520	ARFIP1
cg06650786	NOTCH3
cg06655100	KLF8
cg06661765	NFIX
cg06668300	MAL
cg06675478	SOX1
cg06690633	RAB15
cg06691299	PCTK1
cg06720956	ONECUT1
cg06722633	GRIK3
cg06723357	CUEDC1
cg06738602	PTGER2
cg06742978	ACCN2
cg06744574	C1orf165
cg06746171	ATOX1
cg06766367	CBFB
cg06791102	ARHGAP4
cg06797533	ADFP
cg06817264	CTSF
cg06821120	RASSF1
cg06825142	DRD4
cg06834875	KIAA1822
cg06856528	TMEFF2
cg06885782	KCNQ4
cg06905514	CAMK2B
cg06908778	SPAG6
cg06911113	UBXD3
cg06912252	C9orf125
cg06921282	LRRC56
cg06933965	CMKLR1
cg06940792	MEGF10
cg06952236	RASGRP1
cg06958829	CHAD
cg06974755	RALGDS
cg06980380	DTNB
cg06983551	BUB1
cg06995715	FOXL1
cg07005513	FADS2
cg07017374	FLT3
cg07027513	B4GALT6
cg07042144	NALP12
cg07043494	HRH1
cg07054641	WDR52
cg07059052	TCEB2
cg07072140	NANP
cg07078114	FAM69B
cg07080358	C2orf32
cg07084746	C3orf27
cg07104706	SLITRK1
cg07105440	CISH
cg07115558	TLE2
cg07138512	RAP1GA1
cg07143898	SLIT1
cg07160163	SYK
cg07172256	ERBB2IP
cg07181349	KIT
cg07190485	STOM
cg07195577	TLCD1
cg07212894	SLC38A3
cg07221454	MS4A10
cg07236943	PEG10
cg07239938	ELA2
cg07241568	ABO
cg07243932	SLC30A4
cg07260592	LPA
cg07271264	MYOD1
cg07295678	DPYSL4
cg07310661	CUL3
cg07314414	SAP130
cg07322981	RNF103
cg07331806	AIFL
cg07339327	CCND1
cg07342016	RAB33A
cg07348311	IFIH1
cg07352600	LIN10
cg07360076	FGFR3
cg07376535	ADCYAP1
cg07379574	C19orf4
cg07384961	CLDN6
cg07403350	LIG4
cg07426960	CCND1
cg07441272	RPL39L
cg07442479	GDNF
cg07447922	EPHA10
cg07474356	PCDH11X
cg07494518	SNF1LK
cg07498879	OSM
cg07526675	PCSK1N
cg07533148	TRIM58
cg07536847	PAX7
cg07545232	MAGEA3
cg07550362	TAC1
cg07558455	ANKRD38
cg07570421	PTER
cg07596494	KIF3C
cg07601320	SLC38A4
cg07621046	C10orf82
cg07642638	CHGB
cg07651242	ADCY1
cg07671976	TNFRSF18
cg07674153	TSHR
cg07684353	MYO1E
cg07690018	CPNE7
cg07694025	SFRP2
cg07696033	ALX4
cg07699362	GPX3
cg07703401	HBQ1
cg07708788	SLCO2A1
cg07730329	PCDHGA12
cg07745434	CHST13
cg07752420	CDKN2A
cg07755653	STX11
cg07758904	TSCOT
cg07764959	SLC43A1
cg07766315	LOC400451
cg07766612	SLC30A2
cg07800320	ALDH1L1
cg07811498	LOC91689
cg07817783	DAP
cg07845566	B3GAT1
cg07846167	FBLIM1
cg07872652	CNIH2
cg07880061	PX19
cg07882831	TTYH2
cg07888234	TNFRSF11A
cg07895149	FAM26B
cg07896225	BCL7C
cg07903918	GABBR2
cg07911663	RP13-360B22.2
cg07929310	KIAA0513
cg07937272	PARP12
cg07957491	UCK1
cg07965823	THSD3
cg07973461	BAGE
cg07973967	CD79B
cg08001895	EPHA7
cg08003150	KCNQ2
cg08009622	COL12A1
cg08016363	TMEM11
cg08020051	GPAA1
cg08030082	POMC
cg08047457	RASSF1
cg08047907	C1orf114
cg08080029	CHD5
cg08090640	IFI35
cg08097657	SEMA3B
cg08097755	VGF
cg08097882	POU4F1
cg08107272	CTNNA2
cg08108311	WNK4
cg08118311	SALL3
cg08124030	TM4SF1
cg08126211	KAAG1
cg08128768	DAB2IP
cg08132711	KSP37
cg08145590	C3orf15
cg08149333	SLC25A24
cg08157579	SERHL2
cg08169325	EPIM
cg08185241	G0S2
cg08185661	SYT9
cg08186362	HRH3
cg08209133	SLC10A4
cg08211091	FLJ37478
cg08212685	ATG10
cg08242323	POLR2D
cg08260959	HIST1H4F
cg08263357	PLAGL1
cg08303146	KCNQ1
cg08307816	DEGS2
cg08314660	PKP3
cg08315770	KCNK17
cg08317263	CCDC69
cg08319991	UCHL1
cg08321346	ANKMY1
cg08331313	SPARC
cg08349806	FLJ39599
cg08366126	FUCA1
cg08367703	SDCCAG3
cg08369065	GATA4
cg08383315	RIC3
cg08390021	C18orf54
cg08398233	CAMK2N1
cg08422599	KCNIP1
cg08432727	SOX11
cg08434234	DGKI
cg08441170	MYO3A
cg08441546	DREV1
cg08441806	NKX6-2
cg08451957	FOXD4L1
cg08455548	PCDH11Y
cg08458170	ZNF537
cg08472583	RCP9
cg08473533	MGC24381
cg08508325	CARS
cg08516400	C14orf166
cg08519905	CD9
cg08529852	EGFL7
cg08530414	CD44
cg08536841	IZUMO1
cg08555612	PROK2
cg08560942	ACHE
cg08572611	ACTL6B
cg08575537	EPO
cg08583049	FOXB1
cg08598221	SNTB1
cg08607082	ICAM1
cg08623947	HCK
cg08631437
cg08668790	ZNF154
cg08694544	RTBDN
cg08715837	TUBA8
cg08725962	ARL10
cg08727202	MPST
cg08770869	CDC25B
cg08788717	STK33
cg08818385	FAHD2A
cg08821669	COX6A1
cg08822227	SH3BP2
cg08832227	KCNA1
cg08847636	ZNF442
cg08858521	WFIKKN1
cg08859916	PTEN
cg08872483	C9orf10
cg08876932	PHOX2A
cg08896053	SNTG1
cg08897388	LAMA4
cg08900043	HOXC10
cg08914623	ALX4
cg08918749	LPL
cg08924430	FLJ20032
cg08952029	CHRDL2
cg08961832	NALP6
cg08965143	TP53I3
cg08993172	ALX4
cg08995424	ATP5G2
cg08996748	DISP2
cg09009111	EMILIN2
cg09014354	NEUROD4
cg09045681	TCF19
cg09053680	UTF1
cg09059635	NTNG2
cg09068492	CALCA
cg09082287	DNAJC6
cg09088508	RHOF
cg09088576	CSF3R
cg09088834	KIAA0980
cg09099744	CDKN2A
cg09112782	UPF3A
cg09137696	MT1A
cg09144422	DUS2L
cg09151429	LPHN1
cg09160477	SUSD3
cg09169283	GRIN2C
cg09173897	KIAA1622
cg09186006	SLC16A12
cg09191327	PRDM12
cg09199317	FRAT2
cg09208010	MMP14
cg09214254	SMOC2
cg09227563	CDC42EP5
cg09230173	PGM5
cg09231514	QIL1
cg09238598	ANKH
cg09243021	CASP2
cg09260441	DOK5
cg09261015	ESX1
cg09290866	IL15RA
cg09297361	SNX22
cg09306675	EYA2
cg09371142	DCUN1D3
cg09381003	SHKBP1
cg09396217	ANGPT1
cg09416313	MATK
cg09423836	NUP54
cg09424308	FLJ90575
cg09440289	PTPRO
cg09454892	SAMD8
cg09462826	FADS1
cg09479015	KIRREL2
cg09486093	HSD17B4
cg09501516	RGS4
cg09516965	PTGDR
cg09547224	SLC5A1
cg09553358	BM88
cg09560912	NCOA3
cg09563216	C1orf51
cg09587549	PYCARD
cg09595479	PRPH
cg09614401	ADRA1D
cg09619146	CPXM2
cg09626984	GATA4
cg09628601	NPAS1
cg09638834	RAET1L
cg09644722	RNF190
cg09649610	GNG4
cg09697795	SCRL
cg09706243	POLD4
cg09717545	KISS1R
cg09722397	GRIN2C
cg09730349	C14orf143
cg09736162	CELSR3
cg09748975	MSX1
cg09794131	HYDIN
cg09811393	SEMA3B
cg09816471	SNN
cg09829319	GCM2
cg09830866	C16orf24
cg09831553	LAMA5
cg09834205	LRP11
cg09837361	GMEB1
cg09851465	C1orf87
cg09872233	ALOX15
cg09873258	DLK1
cg09874752	SFRP5
cg09891761	F5
cg09896445	GPC5
cg09906488	CAMK1D
cg09915099	AGPAT6
cg09916572	ZP3
cg09936561	DRD5
cg09945801	WRN
cg09949775	COMP
cg09952204	RASGRF2
cg09963123	KLF3
cg09967877	SYT12
cg09970593	OPRD1
cg09980522	GRIA4
cg09985279	MT1G
cg10009830	FLJ14503
cg10019507	SSTR4
cg10052840	SEMA6B
cg10061247	TMEM115
cg10065416	MPP3
cg10088985	CXCL5
cg10114327	GPR103
cg10127415	MAGEB6
cg10140638	PTPRN
cg10141022	BRAF
cg10141715	SLC5A8
cg10158181	GRK4
cg10163825	C16orf25
cg10164640	GLOXD1
cg10167296	RASSF5
cg10184881	PTP4A2
cg10189695	GPR78
cg10210238	CDKN2B
cg10226546	NFATC2
cg10235817	ADRA2C
cg10238818	CYYR1
cg10240853	MOSPD3
cg10247252	GALR2
cg10261191	MGC39545
cg10266068	PGPEP1
cg10282491	CLDN9
cg10293925	AMPH
cg10294836	DYRK1B
cg10303487	DPYS
cg10313673	CILP2
cg10332700	ZNF415
cg10362475	SHANK2
cg10362591	SLC6A2
cg10364513	RXRG
cg10377451	RAB33B
cg10453365	RHCG
cg10486998	GALR1
cg10493739	TMEM38B
cg10501128	FLT1
cg10519140	SLC29A1
cg10520887	UNC5C
cg10523820	ZDHHC24
cg10537269	TIMM9
cg10556064	SMPD3
cg10557828	PLOD2
cg10590292	BIN2
cg10599444	MMP14
cg10604168	RASL12
cg10605520	HRH3
cg10628098	SCYL1
cg10642330	NNAT
cg10644361	MIPOL1
cg10646402	PTPRO
cg10647513	HBA1
cg10648113	SULT1B1
cg10660256	BHMT
cg10670077	INSR
cg10677787	DHRS4L2
cg10685945	HMFN0839
cg10694152	SLC15A1
cg10722799	CLIC6
cg10730174	PRRX1
cg10730712	COL23A1
cg10731022	EIF4EBP3
cg10737521	KIAA0676
cg10741760	HTR6
cg10758292	DEFA1
cg10763059	PTPN12
cg10775273	CRYBA2
cg10778619	KCNMB4
cg10784030	INPP5B
cg10801369	RFFL
cg10812811	C20orf112
cg10819446	PARD6A
cg10823157	ATP9B
cg10844844	KCNK5
cg10861599	TNFSF4
cg10872212	KLHDC8B
cg10883352
cg10918202	BAALC
cg10920957	JPH3
cg10922622	FSD1NL
cg10946435	KCNN3
cg10947146	XKR6
cg10962407	ALS2CR15
cg10964421	TNFRSF10D
cg10971790	FLJ22688
cg10978355	CKMT2
cg10988561	PDCD6
cg11004890	SLC4A11
cg11005826	IGF2AS
cg11010122	DNAJB14
cg11012046	LOC89944
cg11015241	ATP10A
cg11021744	SLC6A1
cg11027330	METRN
cg11033833	GPR101
cg11037148	HIST1H4J
cg11037818	C1orf132
cg11038843	B3GAT1
cg11051158	C2orf3
cg11051843	SEMA3C
cg11053574	NT5C3L
cg11056832	PKN3
cg11058696	SNRPB2
cg11059483	ESR2
cg11065385	B4GALNT3
cg11096837	CGI-96
cg11104347	DUSP23
cg11108890	VAMP5
cg11113534	C20orf70
cg11126134	FLJ14834
cg11158729	CNNM4
cg11177404	CGB2
cg11177450	SENP5
cg11200929	CRABP1
cg11201532	MFNG
cg11221513	C22orf9
cg11241627	FERD3L
cg11248413	NEUROG1
cg11260422	FOXA1
cg11262815	CACNA1G
cg11263296	CCDC64
cg11266874	ARL13B
cg11272332	ZDHHC15
cg11285003	HCN1
cg11316784	NSD1
cg11323198	CDH8
cg11325578	GPR143
cg11368509	SUV420H2
cg11368643	PCDHB15
cg11376198	AFAR3
cg11377136	PKDREJ
cg11378686	ZNF318
cg11386709	EPB41L2
cg11387131	KCNJ5
cg11389172	SLC18A3
cg11395975	GBL
cg11399100	C19orf4
cg11400333	MGC33486
cg11418559	ZNF593
cg11428724	PAX7
cg11434468	XKR6
cg11438428	PTF1A
cg11460029	EFNB3
cg11462865	KRT19
cg11468711	ZNF710
cg11473104	NUDT15
cg11487705	OXCT1
cg11500727	CNFN
cg11500797	DLX5
cg11504897	NRN1
cg11505080	GPR173
cg11510839	OCA2
cg11511443	LMO3
cg11525285	CHX10
cg11527279	TTLL11
cg11584690	ZNF574
cg11591325	F2R
cg11609366	RPL8
cg11612345	SMOC2
cg11630242	AKAP10
cg11657808	RYR2
cg11691938	FLJ33167
cg11692477	SLC40A1
cg11695266	DNAJB6
cg11706111	ZNF19
cg11710000	FZD3
cg11738543	SOCS2
cg11747771	GLDC
cg11781389	LOC89944
cg11787828	C6orf66
cg11797994	ALX4
cg11833861	TMEM98
cg11879514	SLC16A6
cg11879577	ARL6IP
cg11903151	LOC388152
cg11908570	KIAA0040
cg11919271	P2RY12
cg11932564	TNFRSF13C
cg11933375	FLJ10815
cg11934695	ADRA1D
cg11939071	DTX1
cg11946503	NEUROG1
cg11953334	GRIN2D
cg11965370	HNT
cg11981599	GATA4
cg11981631	ABCC8
cg11993754	ERBB2
cg12001148	FLJ33790
cg12005098	SLC16A12
cg12006284	WT1
cg12011267	PPP1R13B
cg12045002	DPYSL5
cg12053284	SYT4
cg12061236	AKAP12
cg12062995	RFC1
cg12063359	KCNK15
cg12069309	SEMA3B
cg12072973	PLEKHO1
cg12078929	SERHL
cg12080675	KIAA0676
cg12109455	DPYSL4
cg12111714	ATP8A2
cg12113819	THRAP2
cg12124478	IQGAP3
cg12158019	OXCT2
cg12188560	CNTFR
cg12195695	ARMC7
cg12213457	CHPT1
cg12251804	C10orf125
cg12262564	IQGAP3
cg12265829	ADCY4
cg12277666	TDRD5
cg12281657	C14orf50
cg12294121	GABRB1
cg12297221	ART5
cg12300353	KCTD8
cg12314510	DYNLL2
cg12317456	MMP2
cg12317676	CARM1
cg12322132	IGF2AS
cg12331389	RBP4
cg12348970	SLC24A2
cg12360736	MBNL1
cg12373771	CECR6
cg12374431	VAX2
cg12374721	PRAC
cg12379775	LOC284739
cg12398332	GPRC5B
cg12402251	CALB1
cg12412075	LIN7B
cg12420104	DMRT3
cg12422450	CHGA
cg12434587	MGMT
cg12448933	RAB37
cg12452946	MGC33302
cg12453288	FLJ25143
cg12473775	RHOD
cg12485020	CHRDL1
cg12506971	AADAT
cg12508624	THY1
cg12513481	SCAP1
cg12514620	SSBP3
cg12515638	SFRP4
cg12529801	PRO0149
cg12532500	STARD13
cg12535715	HTRA4
cg12556134	TGIF2
cg12563480	SNX11
cg12571423	CCNA1
cg12572011	UBE3A
cg12582959	HSU79303
cg12592716	CUL1
cg12605747	RPL4
cg12621514	DKK1
cg12627583	AOX1
cg12629325	PCDHAC1
cg12646585	C8orf32
cg12667808	KIAA0082
cg12671744	FAAH
cg12680609	ZFP41
cg12683929	BLOC1S1
cg12689475	RPUSD1
cg12717594	RECK
cg12717668	ZNF655
cg12727374	MAP6D1
cg12727795	PDGFRB
cg12732155	LAPTM5
cg12741420	IRF4
cg12768605	LYPD5
cg12782180	LEP
cg12788061	TIGD3
cg12799895	NPTX2
cg12800028	GPR6
cg12815841	LHPP
cg12819826	PPAN
cg12827555	CHX10
cg12841020	PGF
cg12847373	EDNRB
cg12854483	CNN1
cg12862537	NNAT
cg12864235	CDH9
cg12919379	PNCK
cg12936747	RBP4
cg12946225	HMG20B
cg12949975	GDF7
cg12952136	GRSF1
cg12958778	TBC1D14
cg12969595	TMEM98
cg12973651	CNFN
cg12978308	NEIL1
cg12981137	MGMT
cg12995941	INSRR
cg12998491	FAM78A
cg12998614	KISS1R
cg13002506	GDPD4
cg13021384	SLC27A2
cg13021725	C20orf172
cg13031432	NDRG4
cg13035743	PRRT1
cg13060154	DAB2IP
cg13060646	ADFP
cg13066963	ESPN
cg13080465	MANSC1
cg13081704	KCNQ1DN
cg13105904	KIAA0323
cg13121699	C2orf10
cg13140267	ASCC3L1
cg13150977	FLJ43276
cg13152535	CLEC11A
cg13168820	PTPRT
cg13191049	DMN
cg13192155	ERAS
cg13206017	SST
cg13216303	ILF2
cg13226172	CNTFR
cg13271951	FAM57B
cg13282837	TCL1A
cg13294594	MAST1
cg13306164	HPCA
cg13309018	DNM1
cg13310628	SOLH
cg13314167	C9orf84
cg13315147	CYP2E1
cg13323752	SLC2A14
cg13343486	KLK10
cg13346411	CCKBR
cg13351161	SCARA3
cg13365761	SCNN1G
cg13382694	ZNF652
cg13384396	ADCY5
cg13398291	SFRP1
cg13401339	FKBP1B
cg13401831	TUBA8
cg13431205	RB1
cg13434842	GATA4
cg13435381	LGR5
cg13449778	C1orf76
cg13460409	DSCR6
cg13462129	DLX5
cg13462160	ATF4
cg13470920	VAV1
cg13492227	FGF11
cg13493559	PLCB3
cg13514050	GGTL3
cg13514129	MACF1
cg13521229	JOSD2
cg13523557	ADCY1
cg13549845	GRID2
cg13562911	ELOVL2
cg13574590	CCND2
cg13577076	PRKAR1B
cg13589108	FAM5B
cg13591701	FAM20A
cg13593287	SPTB
cg13603171	MOXD1
cg13608094	CCND1
cg13619915	SLITRK3
cg13620770	BAD
cg13625403	TRIM29
cg13641903	WT1
cg13652336	DEPDC2
cg13669465	EXOSC1
cg13669740	VSIG9
cg13673514	KIAA1446
cg13686042	SBF1
cg13687831	MCM10
cg13697378	DIRAS3
cg13704548	NOPE
cg13719194	PAFAH1B1
cg13744304	UNC50
cg13756879	IGF2
cg13760546	RNF125
cg13765303	BOC
cg13789236	RFK
cg13791131	IGF2AS
cg13801381	CCND2
cg13802364	RCOR2
cg13812587	TMEM15
cg13821008	WASPIP
cg13823136	ST6GALNAC5
cg13836770	TNFRSF1B
cg13837202	PAGE5
cg13850625	FLJ11155
cg13870866	TBX20
cg13877915	ZNF132
cg13878010	ADCY5
cg13908977	RSL1D1
cg13912117	ADCY8
cg13919215	POLR2K
cg13921352	FAM19A4
cg13929328	FLJ46831
cg13948987	HCRTR2
cg13958426	C1orf114
cg13966710	FLJ36116
cg14015044	TNFRSF10C
cg14021073	BRSK2
cg14037665	PXDN
cg14062083	KRTAP13-4
cg14086647	LIMK2
cg14089692	ADAM33
cg14094960	EGFR
cg14100184	GNG13
cg14116122	CART1
cg14144305	ALX4
cg14155416	L3MBTL4
cg14159672	FLJ32569
cg14162076	CLEC4D
cg14165663	GALR2
cg14166009	HKR1
cg14167596	MSX1
cg14189571	ZFP42
cg14201417	ADAMTSL2
cg14203179	GNAS
cg14218343	ZNF32
cg14223995	UCP1
cg14289511	FLJ45256
cg14289985	ZNF471
cg14310034	BMP4
cg14320796	GAJ
cg14324200	SAMD11
cg14370448	TBX6
cg14399060	HOXD4
cg14399078	ADPRH
cg14407437	FABP3
cg14433673	UCP2
cg14435807	LOXL1
cg14436761	RAMP2
cg14440934	ZDHHC1
cg14443380	SEMA7A
cg14456683	ZIC1
cg14473924	PDZRN3
cg14480463	INT1
cg14506552	NPPB
cg14521746	PAK1
cg14547335	ATP2B2
cg14566624	GPR153
cg14592406	CABP1
cg14601284	PLXDC1
cg14603345	BTBD3
cg14614211	IRXL1
cg14623313	APPBP2
cg14662379	KIF1A
cg14681055	PITX3
cg14696396	TM6SF1
cg14711709	C16orf51
cg14726637	CR1
cg14757296	HYAL1
cg14785479	SCARF2
cg14795305	SMARCD3
cg14813083	LDHAL6A
cg14826456	ADRB1
cg14837165	D4ST1
cg14839257	RPS6KA2
cg14839932	SRF
cg14847688	GPR135
cg14849423	PEG3
cg14859460	GRM6
cg14882700	OTOP1
cg14884741	PPP1R14C
cg14886269	TNFRSF18
cg14893161	FLJ32569
cg14896516	CRHR2
cg14900471	GATA4
cg14913925	DKFZp727G131
cg14917512	GNA11
cg14924091	D4ST1
cg14950072	LAMA1
cg14958635	NEUROG1
cg14963371	GPR3
cg14973995	TETRAN
cg14991487	HOXD9
cg14992253	C1orf91
cg15044041	WDR52
cg15046693	CEBPG
cg15057581	PTPNS1
cg15057726	MCM2
cg15059932	ZNF236
cg15068733	FGF11
cg15083233	AKAP2
cg15109207	PLA2G4C
cg15120942	PLCD1
cg15146752	EPHA2
cg15147435	FKBP11
cg15147516	MIXL1
cg15149645	P8
cg15156078	RASGRF1
cg15158783	PF4
cg15160445	GNAS
cg15191648	SALL3
cg15195276	EDG2
cg15201877	PTGER3
cg15205507	ZNF331
cg15239123	SMOC1
cg15247144	PYCARD
cg15250797	SCTR
cg15261665	LTF
cg15262984	UBE2D4
cg15271616	RUSC2
cg15279364	TMEM130
cg15298323	ACAT2
cg15309006	LOC63928
cg15310873	C20orf85
cg15319457	HES6
cg15337897	FGF3
cg15343119	GALR1
cg15350194	FAM70B
cg15361590	PCDHGC4
cg15364537	MFSD4
cg15364618	CIDEB
cg15383574	ATP5S
cg15396367	UAP1L1
cg15403517	SRD5A2
cg15408454	MAGEA6
cg15415545	SULT1A3
cg15426734	PARD6A
cg15433631	IRX2
cg15444978	MARK3
cg15446391	WT1
cg15452204	CDX1
cg15452426	DFFA
cg15456206	ZNF580
cg15457899	SCN3B
cg15461516	CHST1
cg15488251	MYH11
cg15489294	FLJ90650
cg15518950	PRP2
cg15522957	ALX4
cg15523238	ATP10A
cg15539420	HOXB8
cg15540820	EOMES
cg15553522	HSPA5BP1
cg15565533	GMPPB
cg15569340	RBP5
cg15572787	RTDR1
cg15599064	HIST1H4H
cg15604467	POU4F1
cg15613048	KIF17
cg15626350	ESR1
cg15628498	ONECUT1
cg15633390	EIF4E
cg15639045	SLC16A11
cg15649193	GPSN2
cg15660077	NLGN2
cg15674997	GRM6
cg15679651	MAP4K1
cg15686608	DAB2IP
cg15690721	ZNF85
cg15696781	MSTO1
cg15705469	ZNF71
cg15705999	ZNF148
cg15712267	DNAJB1
cg15720535	AGPAT2
cg15729869	BARHL1
cg15731815	C1orf188
cg15746719	DAPK1
cg15747595	TSPYL5
cg15748507	PRLHR
cg15753757	AUTS2
cg15754084	PEX5
cg15755406	MGC10471
cg15760840	HOXA11
cg15767406	ZNF660
cg15774153	FGF19
cg15774495	GRB10
cg15783027	NFKBIL2
cg15798153	PFTK1
cg15802898	FOXE1
cg15812873	SULT1A1
cg15817236	ALX4
cg15820809	BIK
cg15824056	SYNJ2
cg15835232	HLF
cg15835825	HTR5A
cg15837252	GSCL
cg15839448	SFRP1
cg15842276	MTNR1B
cg15843217	PCGF3
cg15843823	ALOX15
cg15844609	YIF1B
cg15852891	OTP
cg15853125	TIAM1
cg15861540	TBXA2R
cg15864184	PTPN1
cg15868302	FOXD2
cg15873301	SYN2
cg15887846	CST6
cg15895197	EMILIN1
cg15903421	DFNB31
cg15913671	TMEM105
cg15928398	ST6GAL1
cg15955341	GSTM4
cg15959756	SPAST
cg15963417	PAH
cg15972294	GNAI2
cg15980408	TMEM22
cg15992730	GDF3
cg16003913	MPG
cg16041611	SRF
cg16042149	NEFH
cg16046465	FRMD5
cg16072462	PF4
cg16080552	TACSTD2
cg16092956	ACSL1
cg16107553	PPP2R5E
cg16120811	WEE1
cg16152813	FAM57B
cg16153267	RB1
cg16154416	RASGRF1
cg16158681	MT3
cg16158807	WNK2
cg16169604	GPR148
cg16177830	TNFRSF17
cg16192575	PTPN20B
cg16227684	GDI1
cg16227775	ABCB7
cg16232126	SLC5A7
cg16245844	ADIPOR2
cg16248277	FGF8
cg16254309	CNTNAP2
cg16257091	BDNF
cg16263182	HBA2
cg16270890	FAHD1
cg16290693	SPSB1
cg16293656	FGF17
cg16302441	POMC
cg16303453	CA7
cg16306115	DCDC2
cg16312163	ALDH1L1
cg16313343	BRF1
cg16319578	HSPA2
cg16330965	SNAPC5
cg16334795	BACE2
cg16335762	CMTM3
cg16336120	RAMP3
cg16341373	CDCA8
cg16352283	FAM46B
cg16378421	ABCC5
cg16393207	GDPD5
cg16421285	SAE1
cg16426459	MLPH
cg16427670	ARHGEF7
cg16442715	MAP3K7IP1
cg16444968	CPNE7
cg16467694	POLR2G
cg16500334	SUMO3
cg16501028	WT1
cg16509658	GABRB2
cg16516400	FAM89A
cg16530429	LIN28
cg16545105	CRHBP
cg16550324	GMDS
cg16557944	GPX7
cg16564824	SNAP25
cg16584573	FGF8
cg16614500	TMEM80
cg16638540	ZNF135
cg16652063	SLC13A5
cg16670497	GSTM2
cg16703647	CRABP1
cg16708981	ZNF677
cg16713727	SLC25A34
cg16731240	ZNF577
cg16741710	TP73
cg16749578	NR2F6
cg16785344	PXN
cg16786703	ADAM8
cg16790239	MC1R
cg16792632	ESR2
cg16792800	GPC6
cg16806597	GRAP
cg16854606	DAND5
cg16861508	TNFRSF10B
cg16864658	CCK
cg16961218	ATP9B
cg16977257	PRND
cg16991589	PABPC3
cg16993794	SLC2A11
cg17001035	PCGF5
cg17009433	GLDC
cg17020834	GRIA1
cg17051321	BNC1
cg17063929	NOX4
cg17074212	ZNF215
cg17076012	KLHDC1
cg17099569	GLI2
cg17105014	GYPC
cg17108819	CD8A
cg17115258	TM2D3
cg17119387	KIAA0664
cg17133183	CRABP1
cg17136126	ZNF71
cg17142183	IL1R2
cg17142470	SORBS3
cg17161537	MRPL12
cg17162024	UNQ9433
cg17178336	IHH
cg17183991	HS6ST3
cg17188046	T
cg17190608	CUTL2
cg17192247	MAPRE3
cg17194182	EPO
cg17200465	ENTPD3
cg17207590	APH1B
cg17226343	DIRAS1
cg17231524	MGC39606
cg17241310	BARHL2
cg17252960	ID4
cg17272491	GOLGA3
cg17277529	FGF3
cg17277939	MGC13168
cg17293641	TNFRSF11B
cg17296166	FLJ10781
cg17303299	ENO2
cg17307280	DRD1
cg17316750	FAM82C
cg17328659	STUB1
cg17329164	PPT2
cg17347389	TRIM9
cg17349199	C10orf82
cg17371081	NELL1
cg17386433	FAM76A
cg17387870	CHFR
cg17398312	FRMPD4
cg17403875	LGALS3
cg17408686	CHCHD6
cg17412258	DLK1
cg17414107	GNAS
cg17416146	EIF4EBP3
cg17454897	ADAMTS10
cg17457560	NRG1
cg17471928	STAC2
cg17506742	IL10RB
cg17527798	LTF
cg17534899	IQSEC1
cg17543123	PLEKHF1
cg17558126	RASSF5
cg17560332	BOLL
cg17568996	NFAM1
cg17571291	BLVRA
cg17575811	KCNQ1
cg17586860	SSTR4
cg17593391	RRAGC
cg17602451	BCL2
cg17610929	ACCN4
cg17619823	ADRB3
cg17627559	TSPAN32
cg17663463	ZIM2
cg17671157	KCNK10
cg17682828	FXYD7
cg17688525	L3MBTL4
cg17704839	UBL5
cg17705056	PQLC1
cg17710021	G0S2
cg17711541	HIST1H2AC
cg17745122	IRX3
cg17775235	NPTX1
cg17788682	ARNT2
cg17791651	POU3F1
cg17793621	ATP10A
cg17794261	ZNF688
cg17803089	FANCE
cg17820459	GPX3
cg17820828	KCNQ1
cg17834752	KCNK9
cg17860158	CNTN2
cg17880199	MYH11
cg17886204	DKFZp434I1020
cg17892556	ZNF625
cg17895149	PLAGL1
cg17903544	PGAM5
cg17907567	HAMP
cg17918501	FNDC4
cg17923358	RELN
cg17940740	FLJ35801
cg17945001	IGSF21
cg17977409	SH3GL2
cg17982102	RAB31
cg17987660	C8orf37
cg17991347	MAGED1
cg18006568	FLJ12056
cg18008766	SFRS7
cg18016365	GABRB1
cg18031008	MRPS21
cg18053607	PIB5PA
cg18055007	DDAH2
cg18056600	ZMYND15
cg18060199	BCAR3
cg18089852	PDE8B
cg18110483	THBS4
cg18153124	KCNQ3
cg18182399	DES
cg18230771	AGC1
cg18236477	ATP8A2
cg18237405	CPNE5
cg18239753	KHDRBS2
cg18250832	NMUR1
cg18267374	NEF3
cg18277754	ALK
cg18282543	BAIAP3
cg18294257	SEC14L3
cg18320336	STEAP1
cg18329349	CAV1
cg18335068	ZNF677
cg18337803	CACNA1G
cg18338311	LOC124842
cg18349835	VIPR2
cg18361093	PAOX
cg18365380	GGTLA1
cg18380975	C6orf1
cg18396533	DYDC1
cg18399321	MGAT3
cg18403361	CLEC14A
cg18410627	RALGPS1
cg18422443	KITLG
cg18430208	CA5B
cg18437633	ITGB6
cg18453621	LMX1B
cg18454685	CACNA1G
cg18462653	DEFB119
cg18474934	TRPC3
cg18482268	POU4F3
cg18489434	VASH1
cg18501026	DOCK3
cg18503260	CA13
cg18512092	FLJ21839
cg18530748	SULT1A1
cg18536148	TBX4
cg18546622	ALX4
cg18555440	MYOD1
cg18572014	DCC
cg18593668	GNAZ
cg18611122	LASS2
cg18618334	CXCL12
cg18668753	PEG3
cg18674980	CA3
cg18676162	NME4
cg18676237	SERPINB9
cg18691434	GPC2
cg18722841	PHOX2A
cg18730023	PTK9
cg18741908	GPR160
cg18765542	DGKZ
cg18794577	GRIN3A
cg18798750	MGC14289
cg18801691	DCC
cg18809289	ALOX5
cg18815943	FOXE3
cg18818531	FOSL1
cg18838701	TNNI3
cg18841634	DCC
cg18851831	DYRK1B
cg18871276	FLJ46156
cg18888520	ZNF447
cg18904346	LHX2
cg18910313	P2RY11
cg18919097	C3orf57
cg18925884	IL17RD
cg18938204	EMILIN3
cg18940763	XBP1
cg18943599	SSTR2
cg18952560	PTPNS1
cg18956481	CYP24A1
cg18962105	RBM4B
cg18966791	C1orf61
cg19006008	F2RL3
cg19018097	FLJ30934
cg19025723	ATPIF1
cg19026260	CNIH2
cg19027571	CHFR
cg19037167	TLR2
cg19044630	C9orf65
cg19064258	HS3ST2
cg19096475	ASAM
cg19098268	PEG3
cg19105690	LYPLA3
cg19118812	ELMO1
cg19141563	PPM1E
cg19144013	PIR
cg19162106	GPC5
cg19166347	SFRP4
cg19168338	CORO7
cg19172575	GATA4
cg19177941	ALDH1A3
cg19210770	ACCN4
cg19220754	TNPO1
cg19224837	GSC
cg19235307	MBD4
cg19246110	ZNF671
cg19252956	DOCK8
cg19264571	APCDD1
cg19286986	GPR162
cg19319490	GUSB
cg19332710	RIMS4
cg19335327	PEG3
cg19343464	GRIA4
cg19352038	PAX3
cg19355190	EGR2
cg19358442	ALX4
cg19358493	EMX2
cg19363546	POU2F3
cg19378133	A2BP1
cg19388557	GPR174
cg19402885	PTPRO
cg19404582	GRIN1
cg19426827	ADSSL1
cg19427610	WIF1
cg19435264	SLC6A7
cg19450025	SULT1A3
cg19452316	RASSF5
cg19456540	SIX6
cg19461344	SLC30A3
cg19461621	COLEC12
cg19462352	PROCA1
cg19478743	CXCL16
cg19481686	CDKN2B
cg19496782	GATA6
cg19504245	TNNT1
cg19515518	TMEM80
cg19526626	ZNF491
cg19528976	FLJ39237
cg19547629	MYRIP
cg19560210	PGBD5
cg19576304	RAX
cg19585196	GSG2
cg19594666	LEP
cg19596755	CPT1A
cg19615059	TRPV4
cg19616230	SLC34A2
cg19622360	MTR
cg19629292	ZNF312
cg19644162	TXNL4A
cg19655070	HEXIM2
cg19668255	LOC81558
cg19674669	LOC112937
cg19694491	HSPA8
cg19697981	NR2E1
cg19713460	SYNGR1
cg19718882	WIT-1
cg19721889	HAND1
cg19728223	KCNQ1
cg19734228	DAPK1
cg19740375	SCN5A
cg19744952	CIC
cg19762747	CRX
cg19764418	RYR2
cg19764436	GNAZ
cg19769182	PRRT2
cg19774122	LAMA2
cg19777470	CRABP1
cg19779211	KCNQ1
cg19781133	KCNH2
cg19791277	KHDRBS3
cg19794490	NCOA6
cg19819571	KIAA0174
cg19831077	LOC349136
cg19831575	FGF4
cg19841506	ZMYND15
cg19850348	PYGO1
cg19884262	FLJ46831
cg19885761	CPLX2
cg19896198	TNFRSF8
cg19902569	AHNAK
cg19906550	SLC22A18
cg19928046	CD74
cg19945840	B3GALT6
cg19948393	ANKRD33
cg19953406	KLK7
cg19965511	HCRT
cg19968631	GLRA3
cg19969873	NPPC
cg19970051	HBA1
cg19971804	MORN2
cg19972859	PURA
cg19986872	ACSL6
cg19995014	APLP1
cg20006825	PTMS
cg20008332	SOX11
cg20011352	GPR124
cg20019546	SFRP4
cg20025656	ACTA1
cg20028470	UCN
cg20041257	DNM2
cg20050826	K6IRS2
cg20083676	EDG3
[truncated: 736 more rows]
