# Supplementary material for: Promoter Methylation in Head and Neck Squamous Cell Carcinoma Cell Lines Is Significantly Different than Methylation in Primary Tumors and Xenografts
Source: PLoS One. 2011 May 26;6(5):e20584. doi: 10.1371/journal.pone.0020584 (PMC3102742; doi:10.1371/journal.pone.0020584)
Supplement: Table S4 — Primary Tumors vs Cancer Cell Lines. Illumina probe ID and Gene name are listed. (XLS) [file pone.0020584.s004.xls]

## Sheet: Primary HNSCC vs HNSCC Cell Lin
Primary Tumors vs Cancer Cell Lines
Probe	Gene_Name
cg00040873	NDUFB10
cg00071998	MSH5
cg00079563	ARFGAP3
cg00107187	FLJ42486
cg00116234	ADAMTSL1
cg00121640	ASTN2
cg00126034	WNT3
cg00176879	PTPRA
cg00201234	FBLN2
cg00206052	RP11-529I10.4
cg00208967	OLFM2
cg00217795	DIO2
cg00221494	FARP1
cg00233307	MAP4K1
cg00238052	TCEAL2
cg00239685	GORASP1
cg00259755	PWWP2
cg00263723	NSF
cg00263760	VAX1
cg00273068	EMILIN3
cg00282347	CHD5
cg00290506	CNIH3
cg00308133	GAMT
cg00318573	CHRNA4
cg00333226	UNQ739
cg00340102	ERGIC3
cg00347904	SCUBE3
cg00350296	CD248
cg00394658	PTPRJ
cg00400263	C20orf177
cg00404599	TSC22D3
cg00410576	MAPK6
cg00415164	ALX4
cg00418150	ALX4
cg00489401	FLT4
cg00497251	RNPEPL1
cg00499822	CXCL12
cg00512279	SLC18A2
cg00513220	MOSC2
cg00514407	SERPINE2
cg00516481	PDE9A
cg00540769	ACOT12
cg00547789	RAB39B
cg00557354	ARHGEF7
cg00564163	STEAP4
cg00565688	TP73
cg00617305	TMEM58
cg00629585	GFI1B
cg00630164	KCNQ4
cg00638514	OTOP3
cg00666746	SYDE1
cg00747849	SLC25A1
cg00775197	MGC33600
cg00777121	RASSF1
cg00782174	SLC1A5
cg00795812	PDCD1
cg00810473	SNX22
cg00818872	CHRNB2
cg00832994	ATPAF1
cg00848728	DAB1
cg00853068	FMNL1
cg00862041	GPRASP2
cg00876704	PKN1
cg00888007	CCND2
cg00888479	SLC24A3
cg00890257	DEGS2
cg00910067	SLC7A10
cg00929606	ZNF3
cg00932276	EGFL6
cg00943909	GNAS
cg00949442	ABCA3
cg00970325	PAQR9
cg01013324	EFNB3
cg01033938	ADAMTS8
cg01049530	BMP3
cg01086895	DCHS1
cg01114088	CYTL1
cg01116966	TCF7
cg01120165	HDAC10
cg01148741	DUSP2
cg01152019	HOXD4
cg01155039	AMN
cg01185080	ZNF710
cg01200060	SCRT2
cg01204271	YBX2
cg01231779	NID2
cg01234133	COL1A1
cg01251255	NSUN5
cg01259619	ITPKB
cg01293647	NEUROD2
cg01294695	MESP1
cg01316819	PPP1R1A
cg01321151	AP2A2
cg01352108	KCNK4
cg01356829	IL12RB2
cg01369981	CAMKK2
cg01371477	ANP32E
cg01413516	INSL3
cg01420388	FBXO2
cg01424107	CDX2
cg01442481	RALY
cg01471713	C1orf115
cg01500421	HARSL
cg01511567	SSRP1
cg01530101	KCNQ1DN
cg01557989	SLC24A3
cg01561916	HAAO
cg01589580	CTDP1
cg01594262	YIF1B
cg01610240	FBXO28
cg01617750	CMTM8
cg01618304	C11orf54
cg01634119	GMPS
cg01635061	COL11A2
cg01643580	KCNK3
cg01655355	SLC5A5
cg01664666	PLD5
cg01667702	TRAPPC1
cg01692815	AP3B1
cg01705587	SV2A
cg01717150	KCNK9
cg01718602	DACH2
cg01722994	GRIN2A
cg01723747	C16orf34
cg01758870	MGC72075
cg01777397	RSNL2
cg01791232	KREMEN1
cg01803238	BCL2
cg01805540	CACNB2
cg01830294	WNT2
cg01837574	TRAPPC1
cg01848594	C16orf61
cg01888166	PUM2
cg01888411	ABTB2
cg01909921	GFI1B
cg01934797	GLIS2
cg01942127	CACNA1D
cg01958916	SEMA6C
cg01963696	ELA2
cg01971122	CALCA
cg02008416	TMEM61
cg02026235	RHBDL1
cg02028524	ATXN3
cg02046340	ZNF313
cg02055963	CDX2
cg02058918	GABBR2
cg02066887	POLD4
cg02085507	TRIP10
cg02096656	HSPC268
cg02104644	SYT7
cg02125271	SNURF
cg02126753	AEBP1
cg02131967	ACE
cg02136132	KCNK13
cg02144298	CEBPA
cg02154186	PNMA2
cg02194878	EPHA8
cg02205739	PRRX2
cg02206259	C1orf198
cg02214188	BDH2
cg02226697	SQLE
cg02226939	BLMH
cg02237119	WBSCR27
cg02244695	HCA112
cg02250594	ONECUT2
cg02257405	ACSL6
cg02265318	MOSC1
cg02271621	DUSP8
cg02298008	RAB39B
cg02301754	TMOD4
cg02305723	SNRPN
cg02309594	HCRTR1
cg02310296	MMP9
cg02330106	MGMT
cg02331561	ABCA3
cg02334775	ISG20
cg02335804	TCF2
cg02345317	NLGN3
cg02360776	ZBTB3
cg02364642	GEFT
cg02387679	IQGAP2
cg02413850	SLC35C2
cg02416716	ZNF215
cg02436686	GMFG
cg02497758	MAFB
cg02498063	CCDC60
cg02503850	ADAMTS14
cg02508567	TCF7L1
cg02525756	RAB42
cg02539714	RHOF
cg02545192	TERT
cg02547439	ELMO2
cg02564523	C7orf19
cg02579736	FANCD2
cg02586730	EFEMP2
cg02595219	KCNE3
cg02613386	FBXO39
cg02620013	MLNR
cg02622316	ZNF96
cg02624705	DCC
cg02647545	FLJ90652
cg02648999	TGFBRAP1
cg02661879	FLNC
cg02676865	UBTD1
cg02686662	PPAP2C
cg02727285	RELB
cg02735486	ANK2
cg02742971	OSR1
cg02756845	MAPK8IP2
cg02774439	HAND2
cg02780849	GNG4
cg02844545	GCM2
cg02845923	C12orf26
cg02849695	CCDC19
cg02867079	KIAA1822
cg02879662	HIF3A
cg02883161	MSI1
cg02899772	EFCBP2
cg02905881	MSH6
cg02910574	PCOLN3
cg02912041	UNQ846
cg02927346	RASL10B
cg02930996	B4GALT6
cg02955504	TXNL4A
cg03000846	RAC3
cg03001305	STAT5A
cg03011500	CGN
cg03013422	AACS
cg03038003	C1orf165
cg03041841	C9orf75
cg03050522	ARHGEF1
cg03054162	PCYOX1
cg03056007	FBXO25
cg03065202	MGC17330
cg03065661	CRSP6
cg03067226	TPI1
cg03070194	GSTM2
cg03076871	STX16
cg03104936	GRB10
cg03116238	GNG8
cg03127334	ERG
cg03155724	C10orf104
cg03158400	FAM3B
cg03160637	DDB1
cg03160740	VIPR1
cg03160815	NPB
cg03167763	UBXD3
cg03168582	DMRT1
cg03192551	CGI-69
cg03192737	OSTN
cg03199651	MSX1
cg03208093	ZNF248
cg03213216	FLJ40125
cg03240509	KCNA6
cg03266453	EN1
cg03283842	FKBP7
cg03285457	LBX1
cg03289872	ZNF667
cg03294619	NKX2-5
cg03309050	ZNF688
cg03329165	CD200
cg03330058	ABTB1
cg03330516	SRMS
cg03390211	PDIA2
cg03395898	TGFB3
cg03414321	HCK
cg03425110	NEUROG3
cg03462055	TUBB2B
cg03464655	FLJ39822
cg03473518	GJB6
cg03484533	FABP3
cg03506799	CHSY1
cg03513363	DUSP15
cg03522910	B4GALT3
cg03524627	CDC25B
cg03533858	MORN1
cg03534410	TMEM40
cg03538436	NOS1
cg03544320	CRMP1
cg03547924	GDF5
cg03548857	FFAR2
cg03549571	DHH
cg03557733	MPP2
cg03561565	KCNS2
cg03567830	NTSR1
cg03568064	MAPK8IP1
cg03580247	SLC4A1
cg03588357	GPR68
cg03623878	MCF2L
cg03636183	F2RL3
cg03643709	VPS18
cg03657766	DLX2
cg03663215	ADCY2
cg03663715	FOXD1
cg03664992	BMP8A
cg03667047	KL
cg03668539	PEX11G
cg03681481	OVOL1
cg03682712	LOXL1
cg03702236	SEMA5A
cg03718539	ETNK2
cg03727165	C8orf4
cg03729431	ADORA2B
cg03746685	TMEM126B
cg03755123	UTF1
cg03773789	GLI4
cg03776850	TPSD1
cg03777459	GATA5
cg03782453	FLJ90575
cg03792653	C20orf77
cg03807235	PEX7
cg03826976	CYB5R2
cg03843978	MSX1
cg03853987	CHST10
cg03870261	TIMM13
cg03872267	MRPL46
cg03889226	OLIG3
cg03902905	SLC3A1
cg03919781	EFHA2
cg03920233	DOC2A
cg03929796	ALAS1
cg03945800	ADCY9
cg03958979	NR2E1
cg03977782	SIDT1
cg03985136	ULBP2
cg04001333	C14orf58
cg04005707	FLJ21511
cg04008455	MAN2C1
cg04019407	GIP
cg04034767	GRASP
cg04037732	NLGN3
cg04048259	EDN3
cg04059714	C12orf38
cg04096767	WT1
cg04101379	DZIP1
cg04109220	SPAG8
cg04126816	HSU79303
cg04144788	OXCT2
cg04180868	PRTFDC1
cg04216597	CACNA1G
cg04237663	KCNV1
cg04270799	KIF5A
cg04273431	PRR3
cg04286933	APOBEC3G
cg04310824	SCP2
cg04329454	FLJ43752
cg04351979	CTXN1
cg04367351	PLA2R1
cg04391111	TP73
cg04396791	SHANK2
cg04398978	CBX4
cg04411625	CRIP1
cg04418492	CYP7B1
cg04425624	TNF
cg04432009	LYL1
cg04454951	UNQ739
cg04457979	KCNQ1DN
cg04460372	ST6GALNAC6
cg04471507	STMN1
cg04473302	SLC26A4
cg04513669	SH3GLB1
cg04513728	PPP1R10
cg04532229	SLC9A2
cg04532952	CA4
cg04549333	ALX4
cg04557383	MT1H
cg04561804	TLOC1
cg04576203	AUP1
cg04583874	LY6H
cg04587829	FN3K
cg04590978	CCNJ
cg04599297	GAD2
cg04619854	UBXD4
cg04621255	ENDOG
cg04622802	LOC387758
cg04624659	SPAG17
cg04628008	ZBTB16
cg04637372	FLJ32784
cg04650786	OSTM1
cg04660410	VILL
cg04660617	RABL2B
cg04683240	HLX1
cg04691375	LRRC42
cg04711050	SLC1A1
cg04713521	PRRX2
cg04727522	C18orf22
cg04739570	PODXL2
cg04743872	FLJ20701
cg04748704	CHRM2
cg04755933	AUP1
cg04764624	RAB11FIP4
cg04786857	SPDY1
cg04796162	IGFBP3
cg04797323	SOCS2
cg04809787	CHRNB1
cg04833050	LHFPL2
cg04848452	EIF1B
cg04898797	MAP4K2
cg04922020	CXX1
cg04925864	FAM65A
cg04940435	DNTTIP1
cg04959788	PTCH2
cg04970352	ALX4
cg04981414	POMT1
cg04981492	SYDE1
cg04987894	GSTM5
cg04997967	KCNIP2
cg05010967	SPATS1
cg05013695	FRAT1
cg05016953	SLC6A4
cg05052633	CENTA2
cg05064352	PHF21B
cg05065037	ZCCHC6
cg05067286	TMEM45B
cg05098732	FOXA3
cg05113908	GYG2
cg05127380	STIP1
cg05135156	C1orf21
cg05161795	ZDHHC3
cg05185584	KCNJ11
cg05200606	CCND1
cg05209463	TETRAN
cg05216141	ETV7
cg05251000	FREQ
cg05270634	RND2
cg05276137	SLC2A4RG
cg05293216	FANCG
cg05308617	ARMC8
cg05330360	ZPBP2
cg05345286	MDFI
cg05361373	PYCARD
cg05365670	AYTL2
cg05368341	SYT6
cg05382123	CSMD2
cg05389335	TACR3
cg05412136	CLTA
cg05436658	PRKCB1
cg05443740	CSEN
cg05468303	DGCR6
cg05471297	RYR1
cg05477024	KIAA1804
cg05483509	ATP6V0C
cg05485062	SERPINA12
cg05488632	ABHD9
cg05500015	NAALAD2
cg05521696	SLC2A14
cg05523085	MYO5A
cg05559445	CDKN1C
cg05564266	C6orf204
cg05589246	HOXC12
cg05592398	LIMK1
cg05594230	INGX
cg05600717	FLJ13639
cg05621401	RET
cg05627103	KIAA1984
cg05659526	FCER1G
cg05669100	FAM103A1
cg05670408	MAN1C1
cg05674944	SLC30A2
cg05675373	KCNC4
cg05705583	CAMLG
cg05732530	DUSP2
cg05745851	CCDC62
cg05769161	B4GALNT3
cg05774801	SFRP2
cg05801573	SLITRK4
cg05807444	VPS28
cg05822100	CDH6
cg05822532	ELN
cg05823029	ATP4B
cg05824762	ZYG11BL
cg05832487	FLJ13909
cg05839235	NPR3
cg05845178	IL17RC
cg05861567	MLC1
cg05862431	MGC13125
cg05881762	UBE3A
cg05885123	CRIP3
cg05896682	GALR1
cg05899618	GDF7
cg05902852	MAGI2
cg05909475	ETV3
cg05924583	TP73
cg05932408	PTGIS
cg05937453	SFRP5
cg05942574	CACNA1G
cg05965188	KIAA0179
cg05976074	SLC7A10
cg06015218	GRM1
cg06038133	CORO6
cg06039392	MTNR1A
cg06039624	MGC16943
cg06043042	NEUROG3
cg06074920	KRTHA4
cg06088032	ZMYND10
cg06101212	CLDN3
cg06110728	NELL2
cg06150468	SNFT
cg06151165	VSX1
cg06190053	PGM5
cg06191076	DIRAS3
cg06197492	H19
cg06206626	ASPHD2
cg06215939	MAPK8IP3
cg06252382	SLC31A2
cg06253072	C6orf125
cg06263495	ASCL2
cg06291595	NPC2
cg06295856	CALCA
cg06305609	BCNP1
cg06308323	C9orf25
cg06311778	TENC1
cg06320982	FLJ10815
cg06321883	COL19A1
cg06346081	ZMYND12
cg06349174	STIM1
cg06357925	PTPRO
cg06363129	SOSTDC1
cg06374075	ADAM11
cg06377278	RUNX3
cg06385087	CTSZ
cg06397510	PTP4A2
cg06469542	THSD3
cg06484397	C9orf19
cg06490988	GATA2
cg06493994	SCGN
cg06495924	CYC1
cg06497752	COL9A3
cg06502510	ITSN1
cg06516124	WT1
cg06539804	CPXM
cg06545845	ARL8A
cg06546607	PEPD
cg06572160	KCNC3
cg06607866	AIP
cg06621126	HSF4
cg06630241	SOCS2
cg06630567	AMBP
cg06630737	C1orf187
cg06637774	P2RY6
cg06637893	C16orf48
cg06638451	FAM107A
cg06650786	NOTCH3
cg06655100	KLF8
cg06668300	MAL
cg06720956	ONECUT1
cg06738602	PTGER2
cg06744574	C1orf165
cg06746171	ATOX1
cg06766367	CBFB
cg06797533	ADFP
cg06815817	ZNF212
cg06817264	CTSF
cg06821120	RASSF1
cg06830426	RPS5
cg06834875	KIAA1822
cg06885782	KCNQ4
cg06899329	TSSK6
cg06904813	PNMA6A
cg06905514	CAMK2B
cg06908778	SPAG6
cg06911113	UBXD3
cg06912252	C9orf125
cg06921282	LRRC56
cg06933965	CMKLR1
cg06940792	MEGF10
cg06952236	RASGRP1
cg06958829	CHAD
cg06973652	BRCA1
cg06974755	RALGDS
cg06980380	DTNB
cg06983551	BUB1
cg06993413	DPP8
cg07005513	FADS2
cg07017374	FLT3
cg07027513	B4GALT6
cg07042144	NALP12
cg07043494	HRH1
cg07059052	TCEB2
cg07078114	FAM69B
cg07080358	C2orf32
cg07084746	C3orf27
cg07105440	CISH
cg07128330	MDS028
cg07138512	RAP1GA1
cg07143898	SLIT1
cg07155664	RPS14
cg07172256	ERBB2IP
cg07186707	PAK4
cg07190485	STOM
cg07212894	SLC38A3
cg07220939	SLC22A12
cg07221454	MS4A10
cg07236943	PEG10
cg07239938	ELA2
cg07241568	ABO
cg07260592	LPA
cg07271264	MYOD1
cg07315298	FOXD4L4
cg07342016	RAB33A
cg07342901	H19
cg07352600	LIN10
cg07360076	FGFR3
cg07363637	SLC44A4
cg07379574	C19orf4
cg07384961	CLDN6
cg07403350	LIG4
cg07434278	CYP21A2
cg07442479	GDNF
cg07474356	PCDH11X
cg07494518	SNF1LK
cg07498879	OSM
cg07526675	PCSK1N
cg07533148	TRIM58
cg07536847	PAX7
cg07558455	ANKRD38
cg07569069	FLJ35119
cg07570421	PTER
cg07584959	THRAP5
cg07596494	KIF3C
cg07621046	C10orf82
cg07634191	SCARA5
cg07642638	CHGB
cg07671976	TNFRSF18
cg07690018	CPNE7
cg07694025	SFRP2
cg07696033	ALX4
cg07708788	SLCO2A1
cg07745434	CHST13
cg07752420	CDKN2A
cg07757386	RAGE
cg07758904	TSCOT
cg07761912	TOR1AIP2
cg07766315	LOC400451
cg07766612	SLC30A2
cg07800320	ALDH1L1
cg07811498	LOC91689
cg07816074	SH3TC1
cg07817783	DAP
cg07845566	B3GAT1
cg07846167	FBLIM1
cg07847428	40604
cg07872652	CNIH2
cg07880061	PX19
cg07882831	TTYH2
cg07888234	TNFRSF11A
cg07890954	NR2E3
cg07895149	FAM26B
cg07903918	GABBR2
cg07911663	RP13-360B22.2
cg07937272	PARP12
cg07957491	UCK1
cg07965823	THSD3
cg07980015	TMTC4
cg07981495	CGA
cg08003150	KCNQ2
cg08009622	COL12A1
cg08016363	TMEM11
cg08030082	POMC
cg08041019	ATXN2
cg08045570	FOXF2
cg08047457	RASSF1
cg08047907	C1orf114
cg08080029	CHD5
cg08090640	IFI35
cg08097657	SEMA3B
cg08097882	POU4F1
cg08108311	WNK4
cg08118311	SALL3
cg08126211	KAAG1
cg08132711	KSP37
cg08145590	C3orf15
cg08157579	SERHL2
cg08169325	EPIM
cg08185241	G0S2
cg08185661	SYT9
cg08186362	HRH3
cg08209133	SLC10A4
cg08212685	ATG10
cg08242323	POLR2D
cg08260959	HIST1H4F
cg08263357	PLAGL1
cg08303146	KCNQ1
cg08307816	DEGS2
cg08315770	KCNK17
cg08317263	CCDC69
cg08319991	UCHL1
cg08321346	ANKMY1
cg08349806	FLJ39599
cg08366126	FUCA1
cg08367703	SDCCAG3
cg08383315	RIC3
cg08422599	KCNIP1
cg08432727	SOX11
cg08434234	DGKI
cg08441170	MYO3A
cg08441546	DREV1
cg08452348	CATSPER3
cg08455548	PCDH11Y
cg08472583	RCP9
cg08473533	MGC24381
cg08513100	UBE2B
cg08519905	CD9
cg08530414	CD44
cg08536841	IZUMO1
cg08552254	JMJD2A
cg08555612	PROK2
cg08598221	SNTB1
cg08607082	ICAM1
cg08623947	HCK
cg08631437
cg08687825	PRSS35
cg08694544	RTBDN
cg08715837	TUBA8
cg08725962	ARL10
cg08727202	MPST
cg08758850	NR6A1
cg08770869	CDC25B
cg08788717	STK33
cg08818385	FAHD2A
cg08847636	ZNF442
cg08858521	WFIKKN1
cg08859916	PTEN
cg08876932	PHOX2A
cg08897388	LAMA4
cg08914623	ALX4
cg08918749	LPL
cg08952029	CHRDL2
cg08961832	NALP6
cg08965143	TP53I3
cg08993172	ALX4
cg08995424	ATP5G2
cg08996748	DISP2
cg09009111	EMILIN2
cg09014354	NEUROD4
cg09045681	TCF19
cg09059635	NTNG2
cg09068492	CALCA
cg09082287	DNAJC6
cg09088834	KIAA0980
cg09099744	CDKN2A
cg09112782	UPF3A
cg09144422	DUS2L
cg09160477	SUSD3
cg09169283	GRIN2C
cg09173897	KIAA1622
cg09186006	SLC16A12
cg09191327	PRDM12
cg09199317	FRAT2
cg09214254	SMOC2
cg09227563	CDC42EP5
cg09230173	PGM5
cg09231514	QIL1
cg09261015	ESX1
cg09290866	IL15RA
cg09297361	SNX22
cg09306675	EYA2
cg09371142	DCUN1D3
cg09381003	SHKBP1
cg09396217	ANGPT1
cg09416313	MATK
cg09423836	NUP54
cg09424308	FLJ90575
cg09440289	PTPRO
cg09450238	BTBD6
cg09454892	SAMD8
cg09462826	FADS1
cg09479015	KIRREL2
cg09547224	SLC5A1
cg09553358	BM88
cg09560912	NCOA3
cg09563216	C1orf51
cg09587549	PYCARD
cg09595479	PRPH
cg09619146	CPXM2
cg09628601	NPAS1
cg09638834	RAET1L
cg09640202	IMP4
cg09644722	RNF190
cg09697795	SCRL
cg09706243	POLD4
cg09722397	GRIN2C
cg09730349	C14orf143
cg09736162	CELSR3
cg09816471	SNN
cg09829319	GCM2
cg09830866	C16orf24
cg09831553	LAMA5
cg09837361	GMEB1
cg09851465	C1orf87
cg09852871	WDR24
cg09872233	ALOX15
cg09874752	SFRP5
cg09891761	F5
cg09906488	CAMK1D
cg09915099	AGPAT6
cg09916572	ZP3
cg09945801	WRN
cg09949775	COMP
cg09952204	RASGRF2
cg09963123	KLF3
cg09967877	SYT12
cg09970593	OPRD1
cg09971811	CST7
cg09980522	GRIA4
cg09985279	MT1G
cg09988116	MGC52423
cg10009830	FLJ14503
cg10046892	PAQR6
cg10114327	GPR103
cg10125119	CSDE1
cg10140638	PTPRN
cg10158181	GRK4
cg10163825	C16orf25
cg10164640	GLOXD1
cg10167296	RASSF5
cg10174687	FAM98B
cg10187559	TTYH1
cg10214058	CNOT8
cg10226546	NFATC2
cg10235817	ADRA2C
cg10238818	CYYR1
cg10240853	MOSPD3
cg10261191	MGC39545
cg10266068	PGPEP1
cg10276549	GABRE
cg10280342	PSPN
cg10282491	CLDN9
cg10294836	DYRK1B
cg10313633	TP53I11
cg10332700	ZNF415
cg10342590	MRPL49
cg10362475	SHANK2
cg10362591	SLC6A2
cg10364513	RXRG
cg10478221	WFIKKN1
cg10501128	FLT1
cg10519140	SLC29A1
cg10523820	ZDHHC24
cg10557828	PLOD2
cg10604168	RASL12
cg10605520	HRH3
cg10642330	NNAT
cg10646402	PTPRO
cg10647513	HBA1
cg10670077	INSR
cg10677787	DHRS4L2
cg10685945	HMFN0839
cg10694152	SLC15A1
cg10730174	PRRX1
cg10730712	COL23A1
cg10731022	EIF4EBP3
cg10737521	KIAA0676
cg10741760	HTR6
cg10763059	PTPN12
cg10775273	CRYBA2
cg10784030	INPP5B
cg10801369	RFFL
cg10805667	FLJ20625
cg10812811	C20orf112
cg10819446	PARD6A
cg10844844	KCNK5
cg10861599	TNFSF4
cg10862848	GNMT
cg10872212	KLHDC8B
cg10906135	GLTSCR1
cg10918202	BAALC
cg10922622	FSD1NL
cg10946435	KCNN3
cg10947146	XKR6
cg10948883	DDX41
cg10978355	CKMT2
cg10988561	PDCD6
cg11004890	SLC4A11
cg11005826	IGF2AS
cg11012046	LOC89944
cg11025793	STX10
cg11027330	METRN
cg11033833	GPR101
cg11037772	POLR3C
cg11038843	B3GAT1
cg11051158	C2orf3
cg11056832	PKN3
cg11059483	ESR2
cg11063110	CPA5
cg11065385	B4GALNT3
cg11096837	CGI-96
cg11104347	DUSP23
cg11108890	VAMP5
cg11119131	FLJ20364
cg11126134	FLJ14834
cg11158729	CNNM4
cg11177404	CGB2
cg11177450	SENP5
cg11178136	KIAA0652
cg11200929	CRABP1
cg11221513	C22orf9
cg11241627	FERD3L
cg11248413	NEUROG1
cg11262815	CACNA1G
cg11263296	CCDC64
cg11266874	ARL13B
cg11272332	ZDHHC15
cg11285003	HCN1
cg11325578	GPR143
cg11376198	AFAR3
cg11377136	PKDREJ
cg11378686	ZNF318
cg11386709	EPB41L2
cg11387131	KCNJ5
cg11391732	HSPB3
cg11395975	GBL
cg11399100	C19orf4
cg11400333	MGC33486
cg11418559	ZNF593
cg11428724	PAX7
cg11460029	EFNB3
cg11462865	KRT19
cg11492040	H19
cg11492403	AARSD1
cg11500727	CNFN
cg11500797	DLX5
cg11504897	NRN1
cg11505080	GPR173
cg11510839	OCA2
cg11511443	LMO3
cg11525285	CHX10
cg11527279	TTLL11
cg11584690	ZNF574
cg11591325	F2R
cg11612345	SMOC2
cg11628282	MFN1
cg11630242	AKAP10
cg11646704	IPO4
cg11655691	CBARA1
cg11692477	SLC40A1
cg11695266	DNAJB6
cg11697652	ATF7IP
cg11710000	FZD3
cg11738543	SOCS2
cg11747771	GLDC
cg11797994	ALX4
cg11833861	TMEM98
cg11879514	SLC16A6
cg11879577	ARL6IP
cg11903151	LOC388152
cg11920519	MAP1LC3A
cg11932564	TNFRSF13C
cg11934695	ADRA1D
cg11939071	DTX1
cg11981599	GATA4
cg12001148	FLJ33790
cg12005098	SLC16A12
cg12006284	WT1
cg12011267	PPP1R13B
cg12045002	DPYSL5
cg12062995	RFC1
cg12063359	KCNK15
cg12072973	PLEKHO1
cg12076344	SLC27A4
cg12078929	SERHL
cg12080675	KIAA0676
cg12108912	MGC10993
cg12111714	ATP8A2
cg12113819	THRAP2
cg12118437	REXO4
cg12125117	GPR97
cg12158019	OXCT2
cg12180123	PAPOLG
cg12188560	CNTFR
cg12188860	TOP1MT
cg12195695	ARMC7
cg12213457	CHPT1
cg12251804	C10orf125
cg12265829	ADCY4
cg12277666	TDRD5
cg12281657	C14orf50
cg12297221	ART5
cg12300353	KCTD8
cg12302621	SLC28A1
cg12317456	MMP2
cg12322132	IGF2AS
cg12331389	RBP4
cg12360736	MBNL1
cg12373771	CECR6
cg12374431	VAX2
cg12379775	LOC284739
cg12412075	LIN7B
cg12422450	CHGA
cg12485020	CHRDL1
cg12503243	PRPF39
cg12508624	THY1
cg12513481	SCAP1
cg12515371	PPP1R16A
cg12515638	SFRP4
cg12529801	PRO0149
cg12535715	HTRA4
cg12555907	MBP
cg12563480	SNX11
cg12582959	HSU79303
cg12605747	RPL4
cg12621514	DKK1
cg12627583	AOX1
cg12629325	PCDHAC1
cg12640109	ASRGL1
cg12641660	TTF2
cg12646585	C8orf32
cg12667808	KIAA0082
cg12671744	FAAH
cg12683929	BLOC1S1
cg12689475	RPUSD1
cg12707353	FLJ35725
cg12727374	MAP6D1
cg12727795	PDGFRB
cg12737574	PDIA3
cg12741420	IRF4
cg12768605	LYPD5
cg12770741	NXN
cg12800028	GPR6
cg12815841	LHPP
cg12827555	CHX10
cg12841020	PGF
cg12854483	CNN1
cg12864235	CDH9
cg12910797	HOXB3
cg12919379	PNCK
cg12936747	RBP4
cg12949975	GDF7
cg12958778	TBC1D14
cg12969595	TMEM98
cg12973651	CNFN
cg12978308	NEIL1
cg12995941	INSRR
cg12998491	FAM78A
cg12998614	KISS1R
cg13021384	SLC27A2
cg13021725	C20orf172
cg13035743	PRRT1
cg13060646	ADFP
cg13066963	ESPN
cg13099330	RBP1
cg13105904	KIAA0323
cg13140267	ASCC3L1
cg13145013	H19
cg13150977	FLJ43276
cg13152535	CLEC11A
cg13168820	PTPRT
cg13191049	DMN
cg13216303	ILF2
cg13216351	MOCS3
cg13253729	Rgr
cg13271951	FAM57B
cg13288195	FBXL22
cg13306164	HPCA
cg13310628	SOLH
cg13315147	CYP2E1
cg13323752	SLC2A14
cg13343486	KLK10
cg13346411	CCKBR
cg13351161	SCARA3
cg13369981	BCDIN3
cg13382694	ZNF652
cg13384396	ADCY5
cg13398291	SFRP1
cg13401339	FKBP1B
cg13401831	TUBA8
cg13431205	RB1
cg13435381	LGR5
cg13449778	C1orf76
cg13460409	DSCR6
cg13462129	DLX5
cg13462160	ATF4
cg13470920	VAV1
cg13492227	FGF11
cg13514050	GGTL3
cg13514129	MACF1
cg13521229	JOSD2
cg13523557	ADCY1
cg13549845	GRID2
cg13562911	ELOVL2
cg13574590	CCND2
cg13591701	FAM20A
cg13603171	MOXD1
cg13619915	SLITRK3
cg13641903	WT1
cg13652336	DEPDC2
cg13669465	EXOSC1
cg13669740	VSIG9
cg13673514	KIAA1446
cg13686042	SBF1
cg13687831	MCM10
cg13697378	DIRAS3
cg13719194	PAFAH1B1
cg13728650	GPR175
cg13756879	IGF2
cg13765303	BOC
cg13781408	AATK
cg13791131	IGF2AS
cg13802364	RCOR2
cg13812587	TMEM15
cg13817266	HSPA6
cg13821008	WASPIP
cg13828758	NDN
cg13836770	TNFRSF1B
cg13861644	PIWIL1
cg13892015	PPIL5
cg13919215	POLR2K
cg13921319	PTMA
cg13928116	AFF2
cg13929328	FLJ46831
cg13948987	HCRTR2
cg13954572	TCP10
cg13958426	C1orf114
cg13966710	FLJ36116
cg14015044	TNFRSF10C
cg14021073	BRSK2
cg14028823	EEF2K
cg14058345	TXNDC6
cg14086647	LIMK2
cg14089692	ADAM33
cg14100184	GNG13
cg14119774	WDR41
cg14144305	ALX4
cg14155416	L3MBTL4
cg14159672	FLJ32569
cg14166009	HKR1
cg14167596	MSX1
cg14186992	HKR3
cg14201417	ADAMTSL2
cg14203179	GNAS
cg14218343	ZNF32
cg14223995	UCP1
cg14289511	FLJ45256
cg14289985	ZNF471
cg14292823	TIGD5
cg14297876	MAGOH
cg14310034	BMP4
cg14320796	GAJ
cg14324200	SAMD11
cg14332079	CDCA2
cg14346048	TMEM47
cg14370448	TBX6
cg14399060	HOXD4
cg14399078	ADPRH
cg14407437	FABP3
cg14435807	LOXL1
cg14436761	RAMP2
cg14440934	ZDHHC1
cg14473924	PDZRN3
cg14480463	INT1
cg14506552	NPPB
cg14543592	MYBPC2
cg14550066	NCR1
cg14566624	GPR153
cg14601284	PLXDC1
cg14602658	TMEM39A
cg14662379	KIF1A
cg14681055	PITX3
cg14696396	TM6SF1
cg14726637	CR1
cg14757296	HYAL1
cg14785479	SCARF2
cg14795305	SMARCD3
cg14813083	LDHAL6A
cg14826456	ADRB1
cg14837165	D4ST1
cg14839257	RPS6KA2
cg14851685	FLJ39501
cg14882700	OTOP1
cg14884741	PPP1R14C
cg14886269	TNFRSF18
cg14893161	FLJ32569
cg14896516	CRHR2
cg14913925	DKFZp727G131
cg14917512	GNA11
cg14924091	D4ST1
cg14950072	LAMA1
cg14958635	NEUROG1
cg14973995	TETRAN
cg15044041	WDR52
cg15046693	CEBPG
cg15057581	PTPNS1
cg15059932	ZNF236
cg15068733	FGF11
cg15083233	AKAP2
cg15109207	PLA2G4C
cg15120942	PLCD1
cg15147516	MIXL1
cg15149645	P8
cg15158783	PF4
cg15160445	GNAS
cg15191648	SALL3
cg15201877	PTGER3
cg15239123	SMOC1
cg15250797	SCTR
cg15261665	LTF
cg15262984	UBE2D4
cg15269875	H19
cg15279364	TMEM130
cg15298323	ACAT2
cg15304928	TMEM9
cg15309006	LOC63928
cg15310873	C20orf85
cg15317267	H19
cg15319457	HES6
cg15337897	FGF3
cg15350194	FAM70B
cg15364537	MFSD4
cg15364618	CIDEB
cg15396367	UAP1L1
cg15415545	SULT1A3
cg15426734	PARD6A
cg15444978	MARK3
cg15452204	CDX1
cg15452426	DFFA
cg15456206	ZNF580
cg15457899	SCN3B
cg15461516	CHST1
cg15488251	MYH11
cg15502446	HSPC138
cg15518950	PRP2
cg15539420	HOXB8
cg15553522	HSPA5BP1
cg15569340	RBP5
cg15572787	RTDR1
cg15600835	raptor
cg15604467	POU4F1
cg15613048	KIF17
cg15626350	ESR1
cg15628498	ONECUT1
cg15639045	SLC16A11
cg15664067	RASA1
cg15670863	SPACA4
cg15683488	ZFYVE9
cg15686608	DAB2IP
cg15690721	ZNF85
cg15696781	MSTO1
cg15705469	ZNF71
cg15712267	DNAJB1
cg15720535	AGPAT2
cg15729869	BARHL1
cg15754084	PEX5
cg15755406	MGC10471
cg15774153	FGF19
cg15774495	GRB10
cg15783027	NFKBIL2
cg15798153	PFTK1
cg15802898	FOXE1
cg15812873	SULT1A1
cg15812957	VCY
cg15817236	ALX4
cg15824056	SYNJ2
cg15835232	HLF
cg15835825	HTR5A
cg15837252	GSCL
cg15839448	SFRP1
cg15843823	ALOX15
cg15853125	TIAM1
cg15856055	ZNF511
cg15873301	SYN2
cg15887846	CST6
cg15895197	EMILIN1
cg15905979	ST18
cg15945602	VAT1
cg15963417	PAH
cg15972294	GNAI2
cg15980408	TMEM22
cg15992730	GDF3
cg15994781	TOMM70A
cg16003500	ADNP
cg16003913	MPG
cg16072462	PF4
cg16107553	PPP2R5E
cg16125615	CAPS
cg16152813	FAM57B
cg16153267	RB1
cg16158681	MT3
cg16158807	WNK2
cg16169604	GPR148
cg16177830	TNFRSF17
cg16195804	FLJ38663
cg16227684	GDI1
cg16248277	FGF8
cg16257091	BDNF
cg16263182	HBA2
cg16270890	FAHD1
cg16293656	FGF17
cg16302441	POMC
cg16303453	CA7
cg16306115	DCDC2
cg16307860	C1orf80
cg16312163	ALDH1L1
cg16313343	BRF1
cg16319578	HSPA2
cg16334795	BACE2
cg16335762	CMTM3
cg16336120	RAMP3
cg16343696	KPNA6
cg16352283	FAM46B
cg16378421	ABCC5
cg16381752	TOR1AIP2
cg16393207	GDPD5
cg16421285	SAE1
cg16427670	ARHGEF7
cg16442715	MAP3K7IP1
cg16444968	CPNE7
cg16500334	SUMO3
cg16504670	FLJ20186
cg16509658	GABRB2
cg16516400	FAM89A
cg16530429	LIN28
cg16542081	GATA5
cg16557944	GPX7
cg16584573	FGF8
cg16593081	DYX1C1
cg16614500	TMEM80
cg16615211	TMEM42
cg16652063	SLC13A5
cg16670497	GSTM2
cg16703647	CRABP1
cg16713727	SLC25A34
cg16749578	NR2F6
cg16761041	C9orf10OS
cg16785344	PXN
cg16790239	MC1R
cg16792632	ESR2
cg16792800	GPC6
cg16799961	TXNDC9
cg16806597	GRAP
cg16854606	DAND5
cg16861508	TNFRSF10B
cg16864658	CCK
cg16923271	POLD1
cg16977257	PRND
cg16991589	PABPC3
cg16993794	SLC2A11
cg17001035	PCGF5
cg17009433	GLDC
cg17020834	GRIA1
cg17063929	NOX4
cg17076012	KLHDC1
cg17095279	APOH
cg17105014	GYPC
cg17108819	CD8A
cg17111669	NCOA5
cg17119387	KIAA0664
cg17133183	CRABP1
cg17136126	ZNF71
cg17142470	SORBS3
cg17161537	MRPL12
cg17162024	UNQ9433
cg17189494	MAD2L2
cg17192247	MAPRE3
cg17194182	EPO
cg17207590	APH1B
cg17226343	DIRAS1
cg17229388	MGC35169
cg17231524	MGC39606
cg17252960	ID4
cg17277529	FGF3
cg17293641	TNFRSF11B
cg17296078	UBTD1
cg17296166	FLJ10781
cg17298704	CLDN18
cg17307280	DRD1
cg17316750	FAM82C
cg17328659	STUB1
cg17347389	TRIM9
cg17356733	IFNGR2
cg17371081	NELL1
cg17386433	FAM76A
cg17403875	LGALS3
cg17408686	CHCHD6
cg17412258	DLK1
cg17414107	GNAS
cg17416146	EIF4EBP3
cg17469479	CLEC9A
cg17471928	STAC2
cg17501569	MSLN
cg17522249	ARTS-1
cg17527798	LTF
cg17543123	PLEKHF1
cg17558126	RASSF5
cg17571291	BLVRA
cg17575811	KCNQ1
cg17586860	SSTR4
cg17602451	BCL2
cg17610929	ACCN4
cg17619823	ADRB3
cg17627559	TSPAN32
cg17631429	FKHL18
cg17648241	ALKBH8
cg17671157	KCNK10
cg17682828	FXYD7
cg17703554	WDR21C
cg17710021	G0S2
cg17746675	C3orf31
cg17775235	NPTX1
cg17788682	ARNT2
cg17791651	POU3F1
cg17792192	CAMSAP1
cg17794261	ZNF688
cg17802847	CFLAR
cg17803089	FANCE
cg17815841	SCC-112
cg17820828	KCNQ1
cg17834752	KCNK9
cg17860158	CNTN2
cg17880199	MYH11
cg17886204	DKFZp434I1020
cg17895149	PLAGL1
cg17907567	HAMP
cg17918501	FNDC4
cg17923358	RELN
cg17945001	IGSF21
cg17974185	CTNNBL1
cg17977409	SH3GL2
cg17982102	RAB31
cg17987660	C8orf37
cg17991347	MAGED1
cg18006568	FLJ12056
cg18008766	SFRS7
cg18056600	ZMYND15
cg18062196	DHX40
cg18110483	THBS4
cg18133957	APC2
cg18135555	PIWIL2
cg18153124	KCNQ3
cg18182399	DES
cg18230771	AGC1
cg18236477	ATP8A2
cg18237405	CPNE5
cg18250832	NMUR1
cg18282543	BAIAP3
cg18338311	LOC124842
cg18361093	PAOX
cg18365380	GGTLA1
cg18396533	DYDC1
cg18403361	CLEC14A
cg18417464	HSPC268
cg18453621	LMX1B
cg18454685	CACNA1G
cg18482268	POU4F3
cg18489434	VASH1
cg18493147	C19orf19
cg18501026	DOCK3
cg18503260	CA13
cg18521771	C9orf91
cg18530748	SULT1A1
cg18552939	NDN
cg18602919	NDN
cg18611122	LASS2
cg18618334	CXCL12
cg18668753	PEG3
cg18674980	CA3
cg18676162	NME4
cg18676237	SERPINB9
cg18691434	GPC2
cg18722841	PHOX2A
cg18728325	ZNF224
cg18730023	PTK9
cg18731813	ARMCX1
cg18741908	GPR160
cg18765542	DGKZ
cg18794577	GRIN3A
cg18798750	MGC14289
cg18809289	ALOX5
cg18815943	FOXE3
cg18838701	TNNI3
cg18841634	DCC
cg18851831	DYRK1B
cg18856252	TYK2
cg18884741	RABGEF1
cg18888520	ZNF447
cg18904346	LHX2
cg18910313	P2RY11
cg18919097	C3orf57
cg18938204	EMILIN3
cg18940763	XBP1
cg18943599	SSTR2
cg18952560	PTPNS1
cg18956481	CYP24A1
cg18962105	RBM4B
cg18966791	C1orf61
cg19006008	F2RL3
cg19018097	FLJ30934
cg19026260	CNIH2
cg19028804	C1orf37
cg19037167	TLR2
cg19044630	C9orf65
cg19055639	ARMCX2
cg19064258	HS3ST2
cg19094438	BCAR1
cg19141563	PPM1E
cg19144013	PIR
cg19166347	SFRP4
cg19168338	CORO7
cg19210770	ACCN4
cg19224837	GSC
cg19235307	MBD4
cg19236745	CSTF3
cg19242268	TCEA2
cg19257550	CA9
cg19286986	GPR162
cg19332710	RIMS4
cg19343464	GRIA4
cg19346899	MGC24665
cg19352038	PAX3
cg19355190	EGR2
cg19358442	ALX4
cg19358493	EMX2
cg19363546	POU2F3
cg19402885	PTPRO
cg19404582	GRIN1
cg19426827	ADSSL1
cg19427610	WIF1
cg19435264	SLC6A7
cg19450025	SULT1A3
cg19461621	COLEC12
cg19462352	PROCA1
cg19478743	CXCL16
cg19504245	TNNT1
cg19515518	TMEM80
cg19528976	FLJ39237
cg19547629	MYRIP
cg19555986	MAP7
cg19592945	P2RXL1
cg19594666	LEP
cg19596755	CPT1A
cg19615059	TRPV4
cg19616230	SLC34A2
cg19622360	MTR
cg19629292	ZNF312
cg19668255	LOC81558
cg19669439	BTRC
cg19674669	LOC112937
cg19697981	NR2E1
cg19706682	LRRC50
cg19713460	SYNGR1
cg19721889	HAND1
cg19728055	OXSR1
cg19728223	KCNQ1
cg19734228	DAPK1
cg19740375	SCN5A
cg19744952	CIC
cg19746675	C3orf26
cg19762747	CRX
cg19769182	PRRT2
cg19774122	LAMA2
cg19777470	CRABP1
cg19777783	SLC15A4
cg19779211	KCNQ1
cg19781133	KCNH2
cg19791277	KHDRBS3
cg19794490	NCOA6
cg19831077	LOC349136
cg19841506	ZMYND15
cg19850348	PYGO1
cg19854301	CDH13
cg19884262	FLJ46831
cg19890739	Pfs2
cg19896198	TNFRSF8
cg19928046	CD74
cg19945840	B3GALT6
cg19948393	ANKRD33
cg19953406	KLK7
cg19965511	HCRT
cg19969873	NPPC
cg19970051	HBA1
cg19971804	MORN2
cg19986872	ACSL6
cg19987219	FLJ32011
cg19995014	APLP1
cg20006825	PTMS
cg20011352	GPR124
cg20019546	SFRP4
cg20025656	ACTA1
cg20051589	DLG3
cg20085077	ARMCX4
cg20092036	UBE3B
cg20113732	NELL1
cg20161179	MSX1
cg20163288	GJA7
cg20179697	SNX9
cg20191453	AMT
cg20199629	SAMD14
cg20203395	MGC33648
cg20209009	TBX21
cg20225889	ZNF297
cg20233029	B4GALNT2
cg20247102	RASA2
cg20256494	CABP7
cg20261915	GLP2R
cg20263942	GOLPH2
cg20276750	PPM1M
cg20281815	PSCA
cg20286200	EYA4
cg20295671	YPEL1
cg20300246	LHX3
cg20308679	FRZB
cg20329958	CRH
cg20330296	NDUFS7
cg20339230	ST8SIA2
cg20345446	OSBPL5
cg20357628	PHACTR3
cg20366906	PCDH8
cg20376899	EDN1
cg20399252	EBPL
cg20414506	CAMSAP1
cg20415809	ITGA4
cg20420433	HLXB9
cg20427865	CX3CL1
cg20430816	GENX-3414
cg20442697	LRRC17
cg20449692	CLDN11
cg20449833	RHOQ
cg20483374	C1QTNF5
cg20492912	UBE4A
cg20496643	RASL10B
cg20530314	AGTR1
cg20535781	CHFR
cg20557202	SLC5A5
cg20588069	MSX1
cg20610545	WNK1
cg20615832	PF4V1
cg20616414	WNK2
cg20622019	ADA
cg20640433	LAMA2
cg20645065	ALPL
cg20647888	CCDC3
cg20668607	DNAJC11
cg20670302	PSTPIP2
cg20684549	PRG2
cg20684973	TAF5
cg20687462	MGC10992
cg20692569	FZD9
cg20699736	VAX2
cg20715764	ZNF264
cg20716209	STAT3
cg20718816	LTBP2
cg20723355	FBXO39
cg20727362	CYB5R3
cg20728496	NADSYN1
cg20740029	SLC5A8
cg20775959	ARNT2
cg20778294	PPRC1
cg20792294	IGF2AS
cg20793071	TMEM59
cg20797216	FBN3
cg20802392	CTSK
cg20804555	GSC
cg20822579	RIPK3
cg20835282	C3orf62
cg20855344	NR1D2
cg20855565	TRIM58
cg20858478	B4GALNT2
cg20870559	OAS2
cg20878850	AR
cg20881054	VASH1
cg20881888	ZMYND10
cg20888386	CRYBA2
cg20895877	PRIMA1
cg20922422	PCYT1B
cg20924286	CLDN11
cg20966551	MAST1
cg20969242	GON4
cg20973210	C19orf35
cg20974196	CFD
cg21000021	MYBBP1A
cg21017752	PPP1R3C
cg21030598	PAK2
cg21035142	CRYGN
cg21053323	SUMO3
cg21072025	GNG8
cg21086464	PAK1
cg21092687	RECQL4
cg21123573	SIRT4
cg21142398	GLIS1
cg21184174	NGFB
cg21208104	PRSS12
cg21237591	IGF2AS
cg21238457	WNT11
cg21238818	GAL3ST3
cg21243096	POU3F1
cg21264055	PRR3
cg21269934	FLJ37478
cg21289015	USH1C
cg21295467	LOH11CR2A
cg21296230	GREM1
cg21301440	CYGB
cg21303386	RGS7
cg21306775	FLJ44881
cg21309147	STAC2
cg21321735	KIF1A
cg21342728	GPR24
cg21351994	EMX1
cg21366535	RSHL2
cg21376883	ACTN2
cg21380842	KCNJ6
cg21410991	ISL1
cg21426387	SNN
cg21432954	TRPC4
cg21435336	ANKRD41
cg21449655	CASP9
cg21459867	IDUA
cg21475402	BCAN
cg21486954	RPIP8
cg21500966	NAALAD2
cg21509023	HBA2
cg21509846	BEX1
cg21517055	MGC11271
cg21523528	CBFA2T2
cg21530890	SOX8
cg21542793	ADRA2B
cg21547708	SSTR2
cg21553524	MGC33926
cg21553596	FAM3B
cg21554552	RASSF1
cg21577049	WDR69
cg21602520	BCL2
cg21604042	SCUBE3
cg21604803	CPT1C
cg21611708	TGM3
cg21621248	LRRTM1
cg21623671	ANXA6
cg21625881	GNAS
cg21638219	PHYH2
cg21652958	THBS2
cg21655790	LEPR
cg21671476	MYL9
cg21681756	NDUFS3
cg21685565	GNA12
cg21696393	SOX8
cg21697134	FN3K
cg21717724	PSMD5
cg21718857	DLL3
cg21753834	TTC16
cg21801378	BRUNOL6
cg21802726	C20orf31
cg21820677	GABRA2
cg21838334	NES
cg21870884	GPR25
cg21922574	NETO1
cg21926138	C1orf88
cg21946698	RGS11
cg21949781	PSTPIP2
cg21950518	IL6ST
cg21960110	HBZ
cg21966410	AR
cg21974239	MAPK12
cg21988465	GNAS
cg21992250	SLC15A3
cg22029275	FLJ25477
cg22037648	SEMA3B
cg22040627	SLC13A5
cg22054191	POU2F2
cg22063989	RSPO1
cg22065439	C5orf15
cg22067472	CYB5-M
cg22082462	CPNE6
cg22136753	CSRP2BP
cg22148652	ARL5
cg22165685	VENTX
cg22171829	PDK4
cg22183706	CALCA
cg22187630	CACNA1A
cg22187826	EAF2
cg22189019	FGF22
cg22211866	HMG20A
cg22215728	FHIT
cg22234962	C1orf104
cg22236626	NENF
cg22243662	ATP6V1C2
cg22253036	DDX6
cg22298088	NNAT
cg22319147	CDH5
cg22334665	SLC22A16
cg22335801	TNFRSF4
cg22338307	TPRKB
cg22341310	ZNF541
cg22343001	ARMCX2
cg22359606	NEUROD1
cg22362636	TNIP2
cg22367989	NRP2
cg22374142	HSF4
cg22377142	C1orf85
cg22377389	GJB6
cg22392276	CKB
cg22392666	FXYD7
cg22395019	GALNT14
cg22396755	RAP1GA1
cg22407458	TCP11
cg22415432	PCDH11Y
cg22418909	SFRP1
cg22443330	KIAA1018
cg22448677	RNF6
cg22449114	TCF15
cg22461835	ADRA1A
cg22463915	EEF1A2
cg22467567	IGFBP5
cg22471346	GAS7
cg22524514	CST6
cg22527415	LSM16
cg22536398	NTN2L
cg22541143	HEL308
cg22543648	GATA1
cg22546318	ATP5G2
cg22555495	SNRPN
cg22559669	TSPAN5
cg22568540	A1BG
cg22594309	SYT2
cg22598563	P4HA2
cg22601215	GSPT2
cg22609784	MSX1
cg22614355	HTR6
cg22619018	CSMD1
cg22631938	GPR27
cg22633722	CBS
cg22655224	MT3
cg22667787	APTX
cg22678136	SNRPN
cg22680204	CRMP1
cg22705954	NR0B1
cg22709192	HOXC11
cg22721827	NTN2L
cg22736323	PDGFRA
cg22736354	NHLRC1
cg22737001	RUNX3
cg22747092	BTBD14A
cg22750254	CCDC3
cg22766145	BHLHB5
cg22791453	ASS
cg22809047	RPL31
cg22813220	C1orf83
cg22815214	CACNA1S
cg22830895	CRYGN
cg22836229	EFCAB1
cg22843446	ASAM
cg22874046	ICAM1
cg22879515	BTG4
cg22882178	PITX3
cg22886089	SCG3
cg22892110	MAPK15
cg22892904	CBX2
cg22899145	OPN1LW
cg22960185	TMEM38A
cg22967284	SLIT1
cg22986077	HBXAP
cg23006204	DPM2
cg23026995	XPNPEP2
cg23054883	FZD10
cg23074453	FRMD5
cg23082632	B4GALT3
cg23096644	PEG10
cg23113963	SCNN1B
cg23124451	CBX7
cg23125689	CD81
cg23126947	NSUN3
cg23149053	MMP17
cg23152772	FIBCD1
cg23154002	ZNF278
cg23165541	DAPK2
cg23166289	C1orf107
cg23178308	C21orf124
cg23182299	LHX5
cg23186643	NPB
cg23187653	PCSK1
cg23189044	KCNE3
cg23207990	SFRP2
cg23208152	ZMYND10
cg23211240	BTG4
cg23217005	MT1F
cg23221013	MGC2463
cg23234510	APTX
cg23239039	D4S234E
cg23239396	CALCR
cg23239444	PACSIN1
cg23250700	RAD23A
cg23265096	CTSZ
cg23282559	KL
cg23293787	DPM1
cg23297477	CMTM3
cg23300897	USP20
cg23303782	GRK5
cg23328404	ChGn
cg23337754	CRABP1
cg23355725	IIP45
cg23366752	DNAJA4
cg23391785	DNM3
cg23402444	PSD
cg23411876	NDUFB2
cg23412850	SOCS2
cg23424962	GRIA3
cg23430664	XYLT2
cg23472215	GSTM3
cg23481748	UNQ9438
cg23540518	TRIM17
cg23555120	NUAK1
cg23578193	LGR6
cg23582408	EEF1A2
cg23591869	FLJ45803
cg23615676	KCNN2
cg23642747	INA
cg23654549	CD24
cg23673107	ZNF491
cg23694248	PTPRR
cg23706211	CELSR2
cg23713520	TM4SF11
cg23739862	PRMT8
cg23744433	WDR78
cg23748737	SCARF2
cg23771603	MYO3A
cg23771929	FREQ
cg23792364	C19orf6
cg23828595	PRKG1
cg23833896	CLN8
cg23836174	VPREB3
cg23843505	MYBL2
cg23855989	AQP5
cg23873703	KCNAB1
cg23881725	DLEC1
cg23886551	TMEM121
cg23887396	SARM1
cg23898073	GFRA1
cg23902550	TIGD5
cg23917399	TNFAIP8
cg23921534	POU3F4
cg23936476	BEX1
cg23960723	ECHDC3
cg24014661	MGC33600
cg24019851	SEMA3B
cg24030449	FGF20
cg24041453	CCDC11
cg24056567	PSD3
cg24068372	LOC349136
cg24073022	TAL2
cg24088229	SMU1
cg24091474	TYROBP
cg24092253	YTHDF1
cg24104611	C22orf9
cg24110050	TCTEX1D1
cg24117468	P4HA2
cg24125648	HYPK
cg24127874	HES6
cg24165720	NACAL
cg24165760	TRAF3
cg24178740	FEV
cg24194132	B4GALNT4
cg24194775	NPR2
cg24200059	FLJ22222
cg24211742	NOC4L
cg24235633	CDIPT
cg24278423	FOXA3
cg24292612	DEFB1
cg24304712	C1orf101
cg24309555	APOB
cg24320643	ADAM17
cg24340926	RAB33A
cg24341129	BNC2
cg24345793	USP5
cg24371225	MGC42105
cg24385322	HDAC3
cg24392274	C9orf16
cg24407308	DGKZ
cg24417499	HPCA
cg24428042	ECHDC3
cg24428913	WAS
cg24441350	TPPP
cg24447890	LMAN1L
cg24450312	RASSF5
cg24456340	GNGT2
cg24469803	POLR3A
cg24496423	STK23
cg24496666	GIPC2
cg24582500	TXNL2
cg24585690	IL9
cg24594997	RBP1
cg24599739	DDT
cg24628744	H2AFY
cg24673765	HSPB6
cg24686358	COL9A2
cg24692964	NT5C2
cg24693053	MFSD7
cg24697184	TTC22
cg24698533	LYZL2
cg24713080	NDUFS8
cg24723331	ST8SIA1
cg24739326	CHST8
cg24762359	ATP12A
cg24775607	SSTR5
cg24778383	TNFSF7
cg24790296	GTF3A
cg24794531	TRPC1
cg24800810	RGS7
cg24813163	FLJ30058
cg24813212	TEKT2
cg24816455	SEMA3B
cg24831427	COQ3
[truncated: 213 more rows]
