# Supplementary material for: Promoter Methylation in Head and Neck Squamous Cell Carcinoma Cell Lines Is Significantly Different than Methylation in Primary Tumors and Xenografts
Source: PLoS One. 2011 May 26;6(5):e20584. doi: 10.1371/journal.pone.0020584 (PMC3102742; doi:10.1371/journal.pone.0020584)
Supplement: Table S6 — Gene Set Analysis. Data for minimally transformed cell lines vs. cancer cell lines, primary tumor vs cancer cell lines and primary tumor vs mucosa are provided. (XLS) [file pone.0020584.s006.xls]

## Sheet: Sheet1
#platforms: Minimally Transformed Cell Lines vs Caner Cell Lines
#phenotype:
#gene set: c5.bp.v2.5.symbols.gmt.txt
Gene Set Name	p-Value	B-H Corr
nucleobase__nucleoside__nucleotide_and_nucleic_acid_metabolic_process	1.19363e-10	9.84748e-08
biopolymer_metabolic_process	4.9685e-10	2.04951e-07
cell_cycle_go_0007049	1.00649e-07	2.76786e-05
dna_metabolic_process	2.15573e-07	4.28545e-05
regulation_of_cell_cycle	2.59724e-07	4.28545e-05
rna_metabolic_process	1.21834e-06	0.000167522
mrna_metabolic_process	1.94439e-06	0.00022916
ribonucleoprotein_complex_biogenesis_and_assembly	9.5804e-06	0.000828314
response_to_dna_damage_stimulus	9.89816e-06	0.000828314
regulation_of_metabolic_process	1.00402e-05	0.000828314
regulation_of_cellular_metabolic_process	1.75158e-05	0.00131369
cellular_macromolecule_metabolic_process	2.6636e-05	0.00183123
cellular_protein_metabolic_process	2.95997e-05	0.00187844
response_to_endogenous_stimulus	3.49652e-05	0.00206045
regulation_of_nucleobase__nucleoside__nucleotide_and_nucleic_acid_metabolic_process	4.6892e-05	0.00251971
dna_replication	4.88672e-05	0.00251971
protein_rna_complex_assembly	5.23131e-05	0.00253872
rna_processing	5.61375e-05	0.00257297
cellular_macromolecule_catabolic_process	7.0427e-05	0.00305801
#platforms: Primary Tumor vs Cancer Cell Lines
#phenotype:
#gene set: c5.bp.v2.5.symbols.gmt.txt
Gene Set Name	p-Value	Benjamini Hochberg Correction
rna_processing	1.30005e-08	1.07254e-05
nucleobase__nucleoside__nucleotide_and_nucleic_acid_metabolic_process	2.84403e-08	1.17316e-05
ribonucleoprotein_complex_biogenesis_and_assembly	6.05211e-08	1.66433e-05
intracellular_transport	8.08599e-08	1.66774e-05
nucleocytoplasmic_transport	6.84562e-07	0.000111231
biopolymer_metabolic_process	8.38023e-07	0.000111231
nuclear_transport	9.43779e-07	0.000111231
rna_metabolic_process	1.58971e-06	0.000140414
response_to_dna_damage_stimulus	1.66513e-06	0.000140414
cell_cycle_go_0007049	1.70199e-06	0.000140414
mrna_metabolic_process	2.48452e-06	0.000183482
response_to_endogenous_stimulus	2.66883e-06	0.000183482
protein_rna_complex_assembly	4.92603e-06	0.000304619
protein_targeting	5.16929e-06	0.000304619
cellular_component_assembly	1.15598e-05	0.000635788
macromolecular_complex_assembly	1.24034e-05	0.000639333
macromolecule_localization	1.38231e-05	0.000639333
intracellular_protein_transport	1.43655e-05	0.000639333
translation	1.4724e-05	0.000639333
ribosome_biogenesis_and_assembly	1.85312e-05	0.000764411
protein_transport	2.37553e-05	0.000922714
establishment_of_cellular_localization	2.51999e-05	0.000922714
rna_splicing	2.65845e-05	0.000922714
dna_metabolic_process	2.68426e-05	0.000922714
dna_repair	3.26456e-05	0.00107731
cellular_localization	3.95882e-05	0.00125617
cell_cycle_process	7.34766e-05	0.00205308
mrna_processing_go_0006397	7.45555e-05	0.00205308
dna_recombination	7.46046e-05	0.00205308
rrna_metabolic_process	7.71462e-05	0.00205308
rrna_processing	7.71462e-05	0.00205308
rna_splicing__via_transesterification_reactions	0.000102505	0.00264272
establishment_of_protein_localization	0.00013091	0.00327276
nuclear_import	0.000143403	0.00338021
protein_import_into_nucleus	0.000143403	0.00338021
mitotic_cell_cycle	0.000210257	0.00481838
#platforms: Primary Tumors vs Normal Mucosa
#phenotype:
#gene set: c5.bp.v2.5.symbols.gmt.txt
Gene Set Name	p-Value	Benjamini Hochberg Correction
nucleobase__nucleoside__nucleotide_and_nucleic_acid_metabolic_process	3.01315e-13	2.48584e-10
biopolymer_metabolic_process	1.61193e-12	6.64922e-10
rna_metabolic_process	3.09155e-11	8.50176e-09
intracellular_transport	1.93295e-08	3.88992e-06
nuclear_transport	2.8084e-08	3.88992e-06
nucleocytoplasmic_transport	2.82904e-08	3.88992e-06
establishment_of_cellular_localization	7.49141e-08	8.82916e-06
macromolecule_catabolic_process	1.08253e-07	1.11636e-05
cellular_localization	1.28135e-07	1.17457e-05
catabolic_process	1.52921e-07	1.2616e-05
macromolecule_localization	1.79192e-07	1.34394e-05
regulation_of_metabolic_process	5.14709e-07	3.53863e-05
rna_processing	7.30226e-07	4.63413e-05
regulation_of_cellular_metabolic_process	8.23631e-07	4.85354e-05
cellular_catabolic_process	1.40584e-06	7.40339e-05
transcription	1.43581e-06	7.40339e-05
rna_biosynthetic_process	2.78024e-06	0.000123088
transcription__dna_dependent	2.81977e-06	0.000123088
protein_targeting	2.83474e-06	0.000123088
biopolymer_catabolic_process	2.99069e-06	0.000123366
protein_localization	3.16009e-06	0.000124146
organelle_organization_and_biogenesis	5.66699e-06	0.000212512
cell_cycle_go_0007049	5.99674e-06	0.0002151
cellular_macromolecule_catabolic_process	7.13334e-06	0.000245209
cell_cycle_arrest_go_0007050	7.96779e-06	0.000262937
cellular_component_assembly	1.56281e-05	0.000495892
protein_transport	2.2164e-05	0.000674445
ribonucleoprotein_complex_biogenesis_and_assembly	2.28902e-05	0.000674445
intracellular_protein_transport	2.58763e-05	0.000736136
mrna_metabolic_process	3.09472e-05	0.000851049
regulation_of_nucleobase__nucleoside__nucleotide_and_nucleic_acid_metabolic_process	4.00615e-05	0.00106615
macromolecular_complex_assembly	4.55402e-05	0.00117408
establishment_of_protein_localization	5.26392e-05	0.0013121
regulation_of_transcription	5.40745e-05	0.0013121
regulation_of_gene_expression	7.2152e-05	0.00164486
protein_metabolic_process	7.23556e-05	0.00164486
protein_import	7.37695e-05	0.00164486
nuclear_import	0.000104426	0.002209
protein_import_into_nucleus	0.000104426	0.002209
regulation_of_rna_metabolic_process	0.00012173	0.00251068
regulation_of_transcription__dna_dependent	0.000158046	0.0031802
regulation_of_cell_cycle	0.000162509	0.00319214
ribosome_biogenesis_and_assembly	0.000167201	0.00320793
transcription_from_rna_polymerase_ii_promoter	0.000187375	0.00351329
response_to_dna_damage_stimulus	0.000236106	0.00431154
cellular_protein_metabolic_process	0.000248783	0.00431154
cell_cycle_process	0.000249077	0.00431154
rna_splicing	0.000250853	0.00431154
interphase_of_mitotic_cell_cycle	0.000280955	0.00473037
negative_regulation_of_cell_cycle	0.000298818	0.0049305
