# Supplementary material for: Promoter Methylation in Head and Neck Squamous Cell Carcinoma Cell Lines Is Significantly Different than Methylation in Primary Tumors and Xenografts
Source: PLoS One. 2011 May 26;6(5):e20584. doi: 10.1371/journal.pone.0020584 (PMC3102742; doi:10.1371/journal.pone.0020584)
Supplement: Table S8 — Genes with differential methylation between Primary Tumors and Cancer Cell lines in this study and in Houshdaran et. al., 2010. Gene ID's are provided. (XLS) [file pone.0020584.s008.xls]

## Sheet: Primary HNSCC vs HNSCC Cell Lin
Gene ID
AATK
AGTR1
ALPL
ASCL2
BCAP31
BCL2
BDNF
BMP3
BMP4
BRCA1
CALCA
CCKBR
CCND1
CCND2
CDC25B
CDC25B
CDH13
CDKN2A
CEBPA
CHFR
CHGA
COL1A1
CRIP1
DAB2IP
DACH2
DCC
DES
DIRAS3
DLK1
EDN1
EPHA8
EPO
EYA4
F2R
FABP3
FANCE
FANCG
FGF3
GNAS
GNG7
GNMT
GRB10
GUCY2D
H19
HCK
HCK
HDAC11
HSPA2
ICAM1
IFNGR2
IGF2
IGF2AS
IGF2AS
IGFBP5
INSR
ITPR2
KCNK4
KCNQ1
KIAA1804
KIT
MAPK12
MGMT
MMP2
MMP9
NCL
NDN
NGFB
NOTCH3
NTRK3
NTSR1
ONECUT2
PDGFRA
PDGFRB
PEG3
PGF
PGM5
PLAGL1
POMC
PSCA
PTCH2
PTEN
PTPRO
PYCARD
RAB11FIP4
RARB
RASA1
RASSF1
RBP1
RET
RIPK3
ROR2
RUNX3
SEMA3B
SFRP1
SHH
SMU1
SMURF2
SNF1LK
SNFT
SNRPN
SNURF
STAT5A
STK23
TNF
TNFRSF10C
TNFRSF1B
TNFRSF8
TP73
VAV1
WNT2
WT1
ZMYND10
ZNF264
ZP3
